# Supplementary material for: Morphology and molecular genetics reveal two new Leptobrachella species in southern China (Anura, Megophryidae)
Source: Zookeys. 2018 Jul 26;(776):71–103. doi: 10.3897/zookeys.776.22925 (PMC6072835; doi:10.3897/zookeys.776.22925)
Supplement: XML Treatment for Leptobrachella yunkaiensis [file zookeys.776.22925-treatment1.xml]

<!DOCTYPE tp:taxon-treatment
  PUBLIC "-//TaxonX//DTD Taxonomic Treatment Publishing DTD v0 20100105//EN" "tax-treatment-NSO.dtd">
<tp:taxon-treatment xmlns:tp="http://www.plazi.org/taxpub"><tp:treatment-meta><kwd-group><label>Taxon classification</label><kwd><named-content xmlns:xlink="http://www.w3.org/1999/xlink" content-type="kingdom">Animalia</named-content></kwd><kwd><named-content xmlns:xlink="http://www.w3.org/1999/xlink" content-type="order">Anura</named-content></kwd><kwd><named-content xmlns:xlink="http://www.w3.org/1999/xlink" content-type="family">Megophryidae</named-content></kwd></kwd-group><mixed-citation publication-type="journal"><person-group><name><surname>Wang</surname><given-names>Jian</given-names></name><name><surname>Yang</surname><given-names>Jianhuan</given-names></name><name><surname>Li</surname><given-names>Yao</given-names></name><name><surname>Lyu</surname><given-names>Zhitong</given-names></name><name><surname>Zeng</surname><given-names>Zhaochi</given-names></name><name><surname>Liu</surname><given-names>Zuyao</given-names></name><name><surname>Ye</surname><given-names>Youhua</given-names></name><name><surname>Wang</surname><given-names>Yingyong</given-names></name></person-group><article-title>Morphology and molecular genetics reveal two new <italic><tp:taxon-name><tp:taxon-name-part taxon-name-part-type="genus" reg="Leptobrachella">Leptobrachella</tp:taxon-name-part></tp:taxon-name></italic> species in southern China (<tp:taxon-name><tp:taxon-name-part taxon-name-part-type="order">Anura</tp:taxon-name-part></tp:taxon-name>, <tp:taxon-name><tp:taxon-name-part taxon-name-part-type="family">Megophryidae</tp:taxon-name-part></tp:taxon-name>)</article-title><source>Zookeys</source><day>26</day><month>7</month><year>2018</year><volume>2018</volume><issue>776</issue><fpage>71</fpage><lpage>103</lpage><pub-id pub-id-type="doi">10.3897/zookeys.776.22925</pub-id></mixed-citation></tp:treatment-meta><tp:nomenclature><tp:taxon-name>
              <tp:taxon-name-part taxon-name-part-type="genus" reg="Leptobrachella">Leptobrachella</tp:taxon-name-part>
              <tp:taxon-name-part taxon-name-part-type="species" reg="yunkaiensis">yunkaiensis</tp:taxon-name-part>
              <object-id xmlns:xlink="http://www.w3.org/1999/xlink" content-type="zoobank" xlink:type="simple">http://zoobank.org/CE563BA1-D6F5-40BE-ADEC-324190B239EA</object-id>
            </tp:taxon-name><tp:taxon-authority>Wang, Li, Lyu &amp; Wang</tp:taxon-authority><tp:taxon-status xmlns:xlink="http://www.w3.org/1999/xlink" xlink:type="simple">sp. n.</tp:taxon-status><xref ref-type="fig" rid="F3">Figures 3</xref><xref ref-type="fig" rid="F4">, 4C1–C3</xref></tp:nomenclature><tp:treatment-sec sec-type="Holotype" id="SECID0ECXCK"><title>Holotype.</title><p><named-content xmlns:xlink="http://www.w3.org/1999/xlink" content-type="dwc:institutional_code" xlink:type="simple">SYS</named-content> a004665, adult male, collected on 15 April 2016 by Jian Wang (JW hereafter), Zhao-Chi Zeng (ZCZ hereafter), Ying-Yong Wang (YYW hereafter), Zu-Yao Liu (ZYL hereafter), Hai-Long He (HLH hereafter) and Zhi-Tong Lyu (ZTL hereafter) from Dawuling Forest Station (DWL hereafter) (<named-content xmlns:xlink="http://www.w3.org/1999/xlink" content-type="dwc:verbatimCoordinates" xlink:type="simple"><named-content content-type="geo-json" specific-use="{&#34;type&#34;:&#34;Point&#34;,&#34;coordinates&#34;:[111.195242,22.275806]}" id="NCID0EQXCK" xlink:type="simple">22°16'32.9"N, 111°11'42.87"E</named-content></named-content>; 1600 m a.s.l.), Maoming City, Guangdong Province, China.</p></tp:treatment-sec><tp:treatment-sec sec-type="Paratypes" id="SECID0EVXCK"><title>Paratypes.</title><p>Collectors and locality data of paratypes were the same as holotype: adult males, <named-content xmlns:xlink="http://www.w3.org/1999/xlink" content-type="dwc:institutional_code" xlink:type="simple">SYS</named-content> a004664 / CIB107272, <named-content xmlns:xlink="http://www.w3.org/1999/xlink" content-type="dwc:institutional_code" xlink:type="simple">SYS</named-content> a004666–4669 and an adult female <named-content xmlns:xlink="http://www.w3.org/1999/xlink" content-type="dwc:institutional_code" xlink:type="simple">SYS</named-content> a004663, collected on 15 April 2016, the other adult female, <named-content xmlns:xlink="http://www.w3.org/1999/xlink" content-type="dwc:institutional_code" xlink:type="simple">SYS</named-content> a004690, collected on 16 April 2017.</p></tp:treatment-sec><tp:treatment-sec sec-type="diagnosis" id="SECID0EPYCK"><title>Diagnosis.</title><p>(1) small size (<abbrev xmlns:xlink="http://www.w3.org/1999/xlink" xlink:title="snout-vent length" id="ABBRID0EVYCK" xlink:type="simple">SVL</abbrev> 25.9–29.3 mm in males, 34.0–35.3 mm in females), (2) dorsal skin shagreened with short skin ridges and raised warts, (3) iris bicolored, coppery orange on upper half and silver on lower half, (4) tympanum distinctly discernible, slightly concave, weakly black supratympanic line present, (5) dorsal surface yellowish-brown grounding, with distinct darker brown markings and rounded spots and scattered with irregular orange patches, (6) flanks with several dark blotches, (7) surface of belly pinkish, with distinct or indistinct light dark brown speckling, (8) supra-axillary, femoral, pectoral and ventrolateral glands distinctly visible, (9) absence of webbing and presence of distinct lateral fringes on fingers, toes with rudimentary webbing and wide lateral fringes, (10) longitudinal ridges under toes not interrupted at the articulations, and (11) dense conical spines present on lateral and ventral surface of tarsus, surface of tibia-tarsal, inner-side surface of shank and surface around cloacal region.</p><fig id="F3" position="float" orientation="portrait"><label>Figure 3.</label><caption><p>General aspect in life: <bold>A–D</bold><named-content xmlns:xlink="http://www.w3.org/1999/xlink" content-type="dwc:institutional_code" xlink:type="simple">SYS</named-content> a004665, the male holotype of <italic><tp:taxon-name><tp:taxon-name-part taxon-name-part-type="genus" reg="Leptobrachella">Leptobrachella</tp:taxon-name-part><tp:taxon-name-part taxon-name-part-type="species" reg="yunkaiensis">yunkaiensis</tp:taxon-name-part></tp:taxon-name></italic> sp. n. <bold>E</bold><named-content xmlns:xlink="http://www.w3.org/1999/xlink" content-type="dwc:institutional_code" xlink:type="simple">SYS</named-content> a004667, the male paratype <bold>F</bold><named-content xmlns:xlink="http://www.w3.org/1999/xlink" content-type="dwc:institutional_code" xlink:type="simple">SYS</named-content> a004690, the female paratype.</p></caption><graphic xmlns:xlink="http://www.w3.org/1999/xlink" xlink:href="zookeys-776-105-g003.jpg" position="float" orientation="portrait" xlink:type="simple" id="oo_219197.jpg"/></fig></tp:treatment-sec><tp:treatment-sec sec-type="comparisons" id="SECID0EG1CK"><title>Comparisons.</title><p>Comparative morphological data of <italic><tp:taxon-name><tp:taxon-name-part taxon-name-part-type="genus" reg="Leptobrachella">Leptobrachella</tp:taxon-name-part><tp:taxon-name-part taxon-name-part-type="species" reg="yunkaiensis">yunkaiensis</tp:taxon-name-part></tp:taxon-name></italic> sp. n. with 66 recognized <italic><tp:taxon-name><tp:taxon-name-part taxon-name-part-type="genus" reg="Leptobrachella">Leptobrachella</tp:taxon-name-part></tp:taxon-name></italic> species were obtained from examination of museum specimens (see Appendix <xref ref-type="app" rid="app1">1</xref>) and from the references listed in Table <xref ref-type="table" rid="T2">2</xref>. All comparative data were shown in Tables <xref ref-type="table" rid="T5">4</xref>, <xref ref-type="table" rid="T6">5</xref>.</p><p>Compared with the 24 known congeners of the genus <italic><tp:taxon-name><tp:taxon-name-part taxon-name-part-type="genus" reg="Leptobrachella">Leptobrachella</tp:taxon-name-part></tp:taxon-name></italic> occurring south of the Isthmus of Kra, by the presence of supra-axillary and ventrolateral glands, <italic><tp:taxon-name><tp:taxon-name-part taxon-name-part-type="genus" reg="Leptobrachella">L.</tp:taxon-name-part><tp:taxon-name-part taxon-name-part-type="species" reg="yunkaiensis">yunkaiensis</tp:taxon-name-part></tp:taxon-name></italic> sp. n. can be easily distinguished from <italic><tp:taxon-name><tp:taxon-name-part taxon-name-part-type="genus" reg="Leptobrachella">L.</tp:taxon-name-part><tp:taxon-name-part taxon-name-part-type="species" reg="arayai">arayai</tp:taxon-name-part></tp:taxon-name></italic>, <italic><tp:taxon-name><tp:taxon-name-part taxon-name-part-type="genus" reg="Leptolalax">L.</tp:taxon-name-part><tp:taxon-name-part taxon-name-part-type="species" reg="dringi">dringi</tp:taxon-name-part></tp:taxon-name></italic>, <italic><tp:taxon-name><tp:taxon-name-part taxon-name-part-type="genus" reg="Leptobrachella">L.</tp:taxon-name-part><tp:taxon-name-part taxon-name-part-type="species" reg="fritinniens">fritinniens</tp:taxon-name-part></tp:taxon-name></italic>, <italic><tp:taxon-name><tp:taxon-name-part taxon-name-part-type="genus" reg="Leptobrachella">L.</tp:taxon-name-part><tp:taxon-name-part taxon-name-part-type="species" reg="gracilis">gracilis</tp:taxon-name-part></tp:taxon-name></italic>, <italic><tp:taxon-name><tp:taxon-name-part taxon-name-part-type="genus" reg="Leptobrachella">L.</tp:taxon-name-part><tp:taxon-name-part taxon-name-part-type="species" reg="hamidi">hamidi</tp:taxon-name-part></tp:taxon-name></italic>, <italic><tp:taxon-name><tp:taxon-name-part taxon-name-part-type="genus" reg="Leptobrachella">L.</tp:taxon-name-part><tp:taxon-name-part taxon-name-part-type="species" reg="heteropus">heteropus</tp:taxon-name-part></tp:taxon-name></italic>, <italic><tp:taxon-name><tp:taxon-name-part taxon-name-part-type="genus" reg="Leptobrachella">L.</tp:taxon-name-part><tp:taxon-name-part taxon-name-part-type="species" reg="kajangensis">kajangensis</tp:taxon-name-part></tp:taxon-name></italic>, <italic><tp:taxon-name><tp:taxon-name-part taxon-name-part-type="genus" reg="Leptobrachella">L.</tp:taxon-name-part><tp:taxon-name-part taxon-name-part-type="species" reg="kecil">kecil</tp:taxon-name-part></tp:taxon-name></italic>, <italic><tp:taxon-name><tp:taxon-name-part taxon-name-part-type="genus" reg="Leptobrachella">L.</tp:taxon-name-part><tp:taxon-name-part taxon-name-part-type="species" reg="marmorata">marmorata</tp:taxon-name-part></tp:taxon-name></italic>, <italic><tp:taxon-name><tp:taxon-name-part taxon-name-part-type="genus" reg="Leptobrachella">L.</tp:taxon-name-part><tp:taxon-name-part taxon-name-part-type="species" reg="melanoleuca">melanoleuca</tp:taxon-name-part></tp:taxon-name></italic>, <italic><tp:taxon-name><tp:taxon-name-part taxon-name-part-type="genus" reg="Leptobrachella">L.</tp:taxon-name-part><tp:taxon-name-part taxon-name-part-type="species" reg="maura">maura</tp:taxon-name-part></tp:taxon-name></italic>, <italic><tp:taxon-name><tp:taxon-name-part taxon-name-part-type="genus" reg="Leptobrachella">L.</tp:taxon-name-part><tp:taxon-name-part taxon-name-part-type="species" reg="picta">picta</tp:taxon-name-part></tp:taxon-name></italic>, <italic><tp:taxon-name><tp:taxon-name-part taxon-name-part-type="genus" reg="Leptobrachella">L.</tp:taxon-name-part><tp:taxon-name-part taxon-name-part-type="species" reg="platycephala">platycephala</tp:taxon-name-part></tp:taxon-name></italic>, <italic><tp:taxon-name><tp:taxon-name-part taxon-name-part-type="genus" reg="Leptobrachella">L.</tp:taxon-name-part><tp:taxon-name-part taxon-name-part-type="species" reg="sabahmontana">sabahmontana</tp:taxon-name-part></tp:taxon-name></italic> and <italic><tp:taxon-name><tp:taxon-name-part taxon-name-part-type="genus" reg="Leptobrachella">L.</tp:taxon-name-part><tp:taxon-name-part taxon-name-part-type="species" reg="sola">sola</tp:taxon-name-part></tp:taxon-name></italic>, all of which lacking supra-axillary and ventrolateral glands; and by the significantly larger body size, <abbrev xmlns:xlink="http://www.w3.org/1999/xlink" xlink:title="snout-vent length" id="ABBRID0EHBDK" xlink:type="simple">SVL</abbrev> 25.9–29.3 mm in males, 34.0–35.3 mm in females, <italic><tp:taxon-name><tp:taxon-name-part taxon-name-part-type="genus" reg="Leptobrachella">L.</tp:taxon-name-part><tp:taxon-name-part taxon-name-part-type="species" reg="yunkaiensis">yunkaiensis</tp:taxon-name-part></tp:taxon-name></italic> sp. n. differs from the smaller <italic><tp:taxon-name><tp:taxon-name-part taxon-name-part-type="genus" reg="Leptobrachella">L.</tp:taxon-name-part><tp:taxon-name-part taxon-name-part-type="species" reg="baluensis">baluensis</tp:taxon-name-part></tp:taxon-name></italic> (14.9–15.9 mm in males), <italic><tp:taxon-name><tp:taxon-name-part taxon-name-part-type="genus" reg="Leptobrachella">L.</tp:taxon-name-part><tp:taxon-name-part taxon-name-part-type="species" reg="brevicrus">brevicrus</tp:taxon-name-part></tp:taxon-name></italic> (17.1–17.8 mm in males), <italic><tp:taxon-name><tp:taxon-name-part taxon-name-part-type="genus" reg="Leptobrachella">L.</tp:taxon-name-part><tp:taxon-name-part taxon-name-part-type="species" reg="itiokai">itiokai</tp:taxon-name-part></tp:taxon-name></italic> (15.2–16.7 mm in males), <italic><tp:taxon-name><tp:taxon-name-part taxon-name-part-type="genus" reg="Leptobrachella">L.</tp:taxon-name-part><tp:taxon-name-part taxon-name-part-type="species" reg="juliandringi">juliandringi</tp:taxon-name-part></tp:taxon-name></italic> (17.0–17.2 mm in males and 18.9–19.1 mm in females), <italic><tp:taxon-name><tp:taxon-name-part taxon-name-part-type="genus" reg="Leptobrachella">L.</tp:taxon-name-part><tp:taxon-name-part taxon-name-part-type="species" reg="mjobergi">mjobergi</tp:taxon-name-part></tp:taxon-name></italic> (15.7–19.0 mm in males), <italic><tp:taxon-name><tp:taxon-name-part taxon-name-part-type="genus" reg="Leptobrachella">L.</tp:taxon-name-part><tp:taxon-name-part taxon-name-part-type="species" reg="natunae">natunae</tp:taxon-name-part></tp:taxon-name></italic> (17.6 mm in male), <italic><tp:taxon-name><tp:taxon-name-part taxon-name-part-type="genus" reg="Leptobrachella">L.</tp:taxon-name-part><tp:taxon-name-part taxon-name-part-type="species" reg="parva">parva</tp:taxon-name-part></tp:taxon-name></italic> (15.0–16.9 mm in males and 17.8 mm in female), <tp:taxon-name><tp:taxon-name-part taxon-name-part-type="genus" reg="Leptobrachella">L.</tp:taxon-name-part><tp:taxon-name-part taxon-name-part-type="species" reg="palmata">palmata</tp:taxon-name-part></tp:taxon-name> (14.4–16.8 mm in males), <italic><tp:taxon-name><tp:taxon-name-part taxon-name-part-type="genus" reg="Leptobrachella">L.</tp:taxon-name-part><tp:taxon-name-part taxon-name-part-type="species" reg="serasanae">serasanae</tp:taxon-name-part></tp:taxon-name></italic> (16.9 mm in female) and <xref ref-type="bibr" rid="B11">Dring’s (1983)</xref><italic><tp:taxon-name><tp:taxon-name-part taxon-name-part-type="genus" reg="Leptobrachella">Leptobrachella</tp:taxon-name-part></tp:taxon-name></italic> sp. 3 “<italic>baluensis</italic>” (15.0–16.0 mm in males).</p><p><italic><tp:taxon-name><tp:taxon-name-part taxon-name-part-type="genus" reg="Leptobrachella">Leptobrachella</tp:taxon-name-part><tp:taxon-name-part taxon-name-part-type="species" reg="yunkaiensis">yunkaiensis</tp:taxon-name-part></tp:taxon-name></italic> sp. n. is most similar to <italic><tp:taxon-name><tp:taxon-name-part taxon-name-part-type="genus" reg="Leptobrachella">L.</tp:taxon-name-part><tp:taxon-name-part taxon-name-part-type="species" reg="laui">laui</tp:taxon-name-part></tp:taxon-name></italic> and <italic><tp:taxon-name><tp:taxon-name-part taxon-name-part-type="genus" reg="Leptobrachella">L.</tp:taxon-name-part><tp:taxon-name-part taxon-name-part-type="species" reg="liui">liui</tp:taxon-name-part></tp:taxon-name></italic>, but it can be distinguished by the larger body sized, <abbrev xmlns:xlink="http://www.w3.org/1999/xlink" xlink:title="snout-vent length" id="ABBRID0EQGDK" xlink:type="simple">SVL</abbrev> 34.0–35.3 mm in females (vs. <abbrev xmlns:xlink="http://www.w3.org/1999/xlink" xlink:title="snout-vent length" id="ABBRID0EUGDK" xlink:type="simple">SVL</abbrev> 28.1 mm in a single female of <italic><tp:taxon-name><tp:taxon-name-part taxon-name-part-type="genus" reg="Leptobrachella">L.</tp:taxon-name-part><tp:taxon-name-part taxon-name-part-type="species" reg="laui">laui</tp:taxon-name-part></tp:taxon-name></italic>; <abbrev xmlns:xlink="http://www.w3.org/1999/xlink" xlink:title="snout-vent length" id="ABBRID0EDHDK" xlink:type="simple">SVL</abbrev> 23.0–28.0 mm in females of <italic><tp:taxon-name><tp:taxon-name-part taxon-name-part-type="genus" reg="Leptobrachella">L.</tp:taxon-name-part><tp:taxon-name-part taxon-name-part-type="species" reg="liui">liui</tp:taxon-name-part></tp:taxon-name></italic>), presence of short skin ridge and raised warts on dorsum (vs. absent in <italic><tp:taxon-name><tp:taxon-name-part taxon-name-part-type="genus" reg="Leptobrachella">L.</tp:taxon-name-part><tp:taxon-name-part taxon-name-part-type="species" reg="laui">laui</tp:taxon-name-part></tp:taxon-name></italic>), black supratympanic line weak (vs. black supratympanic line distinct in <italic><tp:taxon-name><tp:taxon-name-part taxon-name-part-type="genus" reg="Leptobrachella">L.</tp:taxon-name-part><tp:taxon-name-part taxon-name-part-type="species" reg="liui">liui</tp:taxon-name-part></tp:taxon-name></italic>), longitudinal ridges under toes not interrupted at the articulations (vs. interrupted in <italic><tp:taxon-name><tp:taxon-name-part taxon-name-part-type="genus" reg="Leptobrachella">L.</tp:taxon-name-part><tp:taxon-name-part taxon-name-part-type="species" reg="liui">liui</tp:taxon-name-part></tp:taxon-name></italic>) (Figure <xref ref-type="fig" rid="F4">4</xref>), belly pinkish with distinct or indistinct speckling (vs. belly creamy white with dark brown dusting on margins in <italic><tp:taxon-name><tp:taxon-name-part taxon-name-part-type="genus" reg="Leptobrachella">L.</tp:taxon-name-part><tp:taxon-name-part taxon-name-part-type="species" reg="laui">laui</tp:taxon-name-part></tp:taxon-name></italic>; belly creamy white with dark brown spots on chest and margins in <italic><tp:taxon-name><tp:taxon-name-part taxon-name-part-type="genus" reg="Leptobrachella">L.</tp:taxon-name-part><tp:taxon-name-part taxon-name-part-type="species" reg="liui">liui</tp:taxon-name-part></tp:taxon-name></italic>).</p><fig id="F4" position="float" orientation="portrait"><label>Figure 4.</label><caption><p>Specimens in preservative: <bold>A1–A3</bold><named-content xmlns:xlink="http://www.w3.org/1999/xlink" content-type="dwc:institutional_code" xlink:type="simple">SYS</named-content> a002957, the holotype of <italic><tp:taxon-name><tp:taxon-name-part taxon-name-part-type="genus" reg="Leptobrachella">Leptobrachella</tp:taxon-name-part><tp:taxon-name-part taxon-name-part-type="species" reg="laui">laui</tp:taxon-name-part></tp:taxon-name></italic><bold>B1–B3</bold><named-content xmlns:xlink="http://www.w3.org/1999/xlink" content-type="dwc:institutional_code" xlink:type="simple">SYS</named-content> a005925, the topotype of <italic><tp:taxon-name><tp:taxon-name-part taxon-name-part-type="genus" reg="Leptobrachella">L.</tp:taxon-name-part><tp:taxon-name-part taxon-name-part-type="species" reg="liui">liui</tp:taxon-name-part></tp:taxon-name></italic><bold>C1–C3</bold><named-content xmlns:xlink="http://www.w3.org/1999/xlink" content-type="dwc:institutional_code" xlink:type="simple">SYS</named-content> a004665, the holotype of <italic><tp:taxon-name><tp:taxon-name-part taxon-name-part-type="genus" reg="Leptobrachella">L.</tp:taxon-name-part><tp:taxon-name-part taxon-name-part-type="species" reg="yunkaiensis">yunkaiensis</tp:taxon-name-part></tp:taxon-name></italic> sp. n..</p></caption><graphic xmlns:xlink="http://www.w3.org/1999/xlink" xlink:href="zookeys-776-105-g004.jpg" position="float" orientation="portrait" xlink:type="simple" id="oo_219198.jpg"/></fig><p>From the remaining 40 known congeners (Table <xref ref-type="table" rid="T6">5</xref>), with <abbrev xmlns:xlink="http://www.w3.org/1999/xlink" xlink:title="snout-vent length" id="ABBRID0EWLDK" xlink:type="simple">SVL</abbrev> 25.9–29.3 mm in six males, <abbrev xmlns:xlink="http://www.w3.org/1999/xlink" xlink:title="snout-vent length" id="ABBRID0E1LDK" xlink:type="simple">SVL</abbrev> 34.0–35.3 mm in two females in <italic><tp:taxon-name><tp:taxon-name-part taxon-name-part-type="genus" reg="Leptobrachella">Leptobrachella</tp:taxon-name-part><tp:taxon-name-part taxon-name-part-type="species" reg="yunkaiensis">yunkaiensis</tp:taxon-name-part></tp:taxon-name></italic> sp. n., it can be distinguished from the larger <italic><tp:taxon-name><tp:taxon-name-part taxon-name-part-type="genus" reg="Leptobrachella">L.</tp:taxon-name-part><tp:taxon-name-part taxon-name-part-type="species" reg="eos">eos</tp:taxon-name-part></tp:taxon-name></italic> (males 33.1–34.7 mm, female 40.7 mm), <italic><tp:taxon-name><tp:taxon-name-part taxon-name-part-type="genus" reg="Leptobrachella">L.</tp:taxon-name-part><tp:taxon-name-part taxon-name-part-type="species" reg="nahangensis">nahangensis</tp:taxon-name-part></tp:taxon-name></italic> (male 40.8 mm), <italic><tp:taxon-name><tp:taxon-name-part taxon-name-part-type="genus" reg="Leptobrachella">L.</tp:taxon-name-part><tp:taxon-name-part taxon-name-part-type="species" reg="pyrrhops">pyrrhops</tp:taxon-name-part></tp:taxon-name></italic> (males 30.8–34.3 mm), <italic><tp:taxon-name><tp:taxon-name-part taxon-name-part-type="genus" reg="Leptobrachella">L.</tp:taxon-name-part><tp:taxon-name-part taxon-name-part-type="species" reg="sungi">sungi</tp:taxon-name-part></tp:taxon-name></italic> (males 48.3–52.7 mm, females 56.7–58.9 mm) and <italic><tp:taxon-name><tp:taxon-name-part taxon-name-part-type="genus" reg="Leptobrachella">L.</tp:taxon-name-part><tp:taxon-name-part taxon-name-part-type="species" reg="zhangyapingi">zhangyapingi</tp:taxon-name-part></tp:taxon-name></italic> (males 45.8–52.5 mm), and the smaller <italic><tp:taxon-name><tp:taxon-name-part taxon-name-part-type="genus" reg="Leptobrachella">L.</tp:taxon-name-part><tp:taxon-name-part taxon-name-part-type="species" reg="applebyi">applebyi</tp:taxon-name-part></tp:taxon-name></italic> (males 19.6–22.3 mm, females21.7–25.9 mm), <italic><tp:taxon-name><tp:taxon-name-part taxon-name-part-type="genus" reg="Leptobrachella">L.</tp:taxon-name-part><tp:taxon-name-part taxon-name-part-type="species" reg="melica">melica</tp:taxon-name-part></tp:taxon-name></italic> (males 19.5–22.7 mm), and <italic><tp:taxon-name><tp:taxon-name-part taxon-name-part-type="genus" reg="Leptobrachella">L.</tp:taxon-name-part><tp:taxon-name-part taxon-name-part-type="species" reg="pluvialis">pluvialis</tp:taxon-name-part></tp:taxon-name></italic> (males 21.3–22.3 mm). By having wide fringes on toes, the new species differs from <italic><tp:taxon-name><tp:taxon-name-part taxon-name-part-type="genus" reg="Leptobrachella">L.</tp:taxon-name-part><tp:taxon-name-part taxon-name-part-type="species" reg="applebyi">applebyi</tp:taxon-name-part></tp:taxon-name></italic>, <italic><tp:taxon-name><tp:taxon-name-part taxon-name-part-type="genus" reg="Leptobrachella">L.</tp:taxon-name-part><tp:taxon-name-part taxon-name-part-type="species" reg="ardens">ardens</tp:taxon-name-part></tp:taxon-name></italic>, <italic><tp:taxon-name><tp:taxon-name-part taxon-name-part-type="genus" reg="Leptobrachella">L.</tp:taxon-name-part><tp:taxon-name-part taxon-name-part-type="species" reg="crocea">crocea</tp:taxon-name-part></tp:taxon-name></italic>, <italic><tp:taxon-name><tp:taxon-name-part taxon-name-part-type="genus" reg="Leptobrachella">L.</tp:taxon-name-part><tp:taxon-name-part taxon-name-part-type="species" reg="kalonensis">kalonensis</tp:taxon-name-part></tp:taxon-name></italic>, <italic><tp:taxon-name><tp:taxon-name-part taxon-name-part-type="genus" reg="Leptobrachella">L.</tp:taxon-name-part><tp:taxon-name-part taxon-name-part-type="species" reg="lateralis">lateralis</tp:taxon-name-part></tp:taxon-name></italic>, <italic><tp:taxon-name><tp:taxon-name-part taxon-name-part-type="genus" reg="Leptobrachella">L.</tp:taxon-name-part><tp:taxon-name-part taxon-name-part-type="species" reg="maculosa">maculosa</tp:taxon-name-part></tp:taxon-name></italic>, <italic><tp:taxon-name><tp:taxon-name-part taxon-name-part-type="genus" reg="Leptobrachella">L.</tp:taxon-name-part><tp:taxon-name-part taxon-name-part-type="species" reg="macrops">macrops</tp:taxon-name-part></tp:taxon-name></italic>, <italic><tp:taxon-name><tp:taxon-name-part taxon-name-part-type="genus" reg="Leptobrachella">L.</tp:taxon-name-part><tp:taxon-name-part taxon-name-part-type="species" reg="melica">melica</tp:taxon-name-part></tp:taxon-name></italic>, <italic><tp:taxon-name><tp:taxon-name-part taxon-name-part-type="genus" reg="Leptobrachella">L.</tp:taxon-name-part><tp:taxon-name-part taxon-name-part-type="species" reg="minima">minima</tp:taxon-name-part></tp:taxon-name></italic>, <italic><tp:taxon-name><tp:taxon-name-part taxon-name-part-type="genus" reg="Leptobrachella">L.</tp:taxon-name-part><tp:taxon-name-part taxon-name-part-type="species" reg="nahangensis">nahangensis</tp:taxon-name-part></tp:taxon-name></italic>, <italic><tp:taxon-name><tp:taxon-name-part taxon-name-part-type="genus" reg="Leptobrachella">L.</tp:taxon-name-part><tp:taxon-name-part taxon-name-part-type="species" reg="nyx">nyx</tp:taxon-name-part></tp:taxon-name></italic>, <italic><tp:taxon-name><tp:taxon-name-part taxon-name-part-type="genus" reg="Leptobrachella">L.</tp:taxon-name-part><tp:taxon-name-part taxon-name-part-type="species" reg="oshanensis">oshanensis</tp:taxon-name-part></tp:taxon-name></italic>, <italic><tp:taxon-name><tp:taxon-name-part taxon-name-part-type="genus" reg="Leptobrachella">L.</tp:taxon-name-part><tp:taxon-name-part taxon-name-part-type="species" reg="pallida">pallida</tp:taxon-name-part></tp:taxon-name></italic>, <italic><tp:taxon-name><tp:taxon-name-part taxon-name-part-type="genus" reg="Leptobrachella">L.</tp:taxon-name-part><tp:taxon-name-part taxon-name-part-type="species" reg="pluvialis">pluvialis</tp:taxon-name-part></tp:taxon-name></italic>, <italic><tp:taxon-name><tp:taxon-name-part taxon-name-part-type="genus" reg="Leptobrachella">L.</tp:taxon-name-part><tp:taxon-name-part taxon-name-part-type="species" reg="pyrrhops">pyrrhops</tp:taxon-name-part></tp:taxon-name></italic>, <italic><tp:taxon-name><tp:taxon-name-part taxon-name-part-type="genus" reg="Leptobrachella">L.</tp:taxon-name-part><tp:taxon-name-part taxon-name-part-type="species" reg="rowleyae">rowleyae</tp:taxon-name-part></tp:taxon-name></italic>, <italic><tp:taxon-name><tp:taxon-name-part taxon-name-part-type="genus" reg="Leptobrachella">L.</tp:taxon-name-part><tp:taxon-name-part taxon-name-part-type="species" reg="tadungensis">tadungensis</tp:taxon-name-part></tp:taxon-name></italic>, <italic><tp:taxon-name><tp:taxon-name-part taxon-name-part-type="genus" reg="Leptobrachella">L.</tp:taxon-name-part><tp:taxon-name-part taxon-name-part-type="species" reg="tuberosa">tuberosa</tp:taxon-name-part></tp:taxon-name></italic>, and <italic><tp:taxon-name><tp:taxon-name-part taxon-name-part-type="genus" reg="Leptobrachella">L.</tp:taxon-name-part><tp:taxon-name-part taxon-name-part-type="species" reg="ventripunctata">ventripunctata</tp:taxon-name-part></tp:taxon-name></italic>, all of which have no lateral fringes on toes; <italic><tp:taxon-name><tp:taxon-name-part taxon-name-part-type="genus" reg="Leptobrachella">L.</tp:taxon-name-part><tp:taxon-name-part taxon-name-part-type="species" reg="bidoupensis">bidoupensis</tp:taxon-name-part></tp:taxon-name></italic>, <italic><tp:taxon-name><tp:taxon-name-part taxon-name-part-type="genus" reg="Leptobrachella">L.</tp:taxon-name-part><tp:taxon-name-part taxon-name-part-type="species" reg="bourreti">bourreti</tp:taxon-name-part></tp:taxon-name></italic>, <italic><tp:taxon-name><tp:taxon-name-part taxon-name-part-type="genus" reg="Leptobrachella">L.</tp:taxon-name-part><tp:taxon-name-part taxon-name-part-type="species" reg="fuliginosa">fuliginosa</tp:taxon-name-part></tp:taxon-name></italic>, and <italic><tp:taxon-name><tp:taxon-name-part taxon-name-part-type="genus" reg="Leptobrachella">L.</tp:taxon-name-part><tp:taxon-name-part taxon-name-part-type="species" reg="sungi">sungi</tp:taxon-name-part></tp:taxon-name></italic>, all of which have weak lateral fringes on toes; <italic><tp:taxon-name><tp:taxon-name-part taxon-name-part-type="genus" reg="Leptobrachella">L.</tp:taxon-name-part><tp:taxon-name-part taxon-name-part-type="species" reg="botsfordi">botsfordi</tp:taxon-name-part></tp:taxon-name></italic>, <italic><tp:taxon-name><tp:taxon-name-part taxon-name-part-type="genus" reg="Leptobrachella">L.</tp:taxon-name-part><tp:taxon-name-part taxon-name-part-type="species" reg="maoershanensis">maoershanensis</tp:taxon-name-part></tp:taxon-name></italic>, <italic><tp:taxon-name><tp:taxon-name-part taxon-name-part-type="genus" reg="Leptobrachella">L.</tp:taxon-name-part><tp:taxon-name-part taxon-name-part-type="species" reg="pelodytoides">pelodytoides</tp:taxon-name-part></tp:taxon-name></italic>, <italic><tp:taxon-name><tp:taxon-name-part taxon-name-part-type="genus" reg="Leptobrachella">L.</tp:taxon-name-part><tp:taxon-name-part taxon-name-part-type="species" reg="petrops">petrops</tp:taxon-name-part></tp:taxon-name></italic>, <italic><tp:taxon-name><tp:taxon-name-part taxon-name-part-type="genus" reg="Leptobrachella">L.</tp:taxon-name-part><tp:taxon-name-part taxon-name-part-type="species" reg="puhoatensis">puhoatensis</tp:taxon-name-part></tp:taxon-name></italic>, and <italic><tp:taxon-name><tp:taxon-name-part taxon-name-part-type="genus" reg="Leptobrachella">L.</tp:taxon-name-part><tp:taxon-name-part taxon-name-part-type="species" reg="tengchongensis">tengchongensis</tp:taxon-name-part></tp:taxon-name></italic>, all of which have narrow lateral fringes on toes; <italic><tp:taxon-name><tp:taxon-name-part taxon-name-part-type="genus" reg="Leptobrachella">L.</tp:taxon-name-part><tp:taxon-name-part taxon-name-part-type="species" reg="alpinus">alpinus</tp:taxon-name-part></tp:taxon-name></italic>, <italic><tp:taxon-name><tp:taxon-name-part taxon-name-part-type="genus" reg="Leptobrachella">L.</tp:taxon-name-part><tp:taxon-name-part taxon-name-part-type="species" reg="firthi">firthi</tp:taxon-name-part></tp:taxon-name></italic>, and <italic><tp:taxon-name><tp:taxon-name-part taxon-name-part-type="genus" reg="Leptobrachella">L.</tp:taxon-name-part><tp:taxon-name-part taxon-name-part-type="species" reg="isos">isos</tp:taxon-name-part></tp:taxon-name></italic>, all of which have wide lateral fringes only in males. With rudimentary webbing on toes, the new species differs from <italic><tp:taxon-name><tp:taxon-name-part taxon-name-part-type="genus" reg="Leptobrachella">L.</tp:taxon-name-part><tp:taxon-name-part taxon-name-part-type="species" reg="ardens">ardens</tp:taxon-name-part></tp:taxon-name></italic>, <italic><tp:taxon-name><tp:taxon-name-part taxon-name-part-type="genus" reg="Leptobrachella">L.</tp:taxon-name-part><tp:taxon-name-part taxon-name-part-type="species" reg="kalonensis">kalonensis</tp:taxon-name-part></tp:taxon-name></italic>, <italic><tp:taxon-name><tp:taxon-name-part taxon-name-part-type="genus" reg="Leptobrachella">L.</tp:taxon-name-part><tp:taxon-name-part taxon-name-part-type="species" reg="maculosa">maculosa</tp:taxon-name-part></tp:taxon-name></italic>, <italic><tp:taxon-name><tp:taxon-name-part taxon-name-part-type="genus" reg="Leptobrachella">L.</tp:taxon-name-part><tp:taxon-name-part taxon-name-part-type="species" reg="oshanensis">oshanensis</tp:taxon-name-part></tp:taxon-name></italic>, <italic><tp:taxon-name><tp:taxon-name-part taxon-name-part-type="genus" reg="Leptobrachella">L.</tp:taxon-name-part><tp:taxon-name-part taxon-name-part-type="species" reg="pallida">pallida</tp:taxon-name-part></tp:taxon-name></italic>, <italic><tp:taxon-name><tp:taxon-name-part taxon-name-part-type="genus" reg="Leptobrachella">L.</tp:taxon-name-part><tp:taxon-name-part taxon-name-part-type="species" reg="petrops">petrops</tp:taxon-name-part></tp:taxon-name></italic>, <italic><tp:taxon-name><tp:taxon-name-part taxon-name-part-type="genus" reg="Leptobrachella">L.</tp:taxon-name-part><tp:taxon-name-part taxon-name-part-type="species" reg="rowleyae">rowleyae</tp:taxon-name-part></tp:taxon-name></italic>, and <italic><tp:taxon-name><tp:taxon-name-part taxon-name-part-type="genus" reg="Leptobrachella">L.</tp:taxon-name-part><tp:taxon-name-part taxon-name-part-type="species" reg="tadungensis">tadungensis</tp:taxon-name-part></tp:taxon-name></italic>, all of which have no webbing on toes; <italic><tp:taxon-name><tp:taxon-name-part taxon-name-part-type="genus" reg="Leptobrachella">L.</tp:taxon-name-part><tp:taxon-name-part taxon-name-part-type="species" reg="pelodytoides">pelodytoides</tp:taxon-name-part></tp:taxon-name></italic>, <italic><tp:taxon-name><tp:taxon-name-part taxon-name-part-type="genus" reg="Leptobrachella">L.</tp:taxon-name-part><tp:taxon-name-part taxon-name-part-type="species" reg="sungi">sungi</tp:taxon-name-part></tp:taxon-name></italic>, and <italic><tp:taxon-name><tp:taxon-name-part taxon-name-part-type="genus" reg="Leptobrachella">L.</tp:taxon-name-part><tp:taxon-name-part taxon-name-part-type="species" reg="tamdil">tamdil</tp:taxon-name-part></tp:taxon-name></italic>, all of which have wide webbing on toes. By having black spots on flanks, the new species differs from <italic><tp:taxon-name><tp:taxon-name-part taxon-name-part-type="genus" reg="Leptobrachella">L.</tp:taxon-name-part><tp:taxon-name-part taxon-name-part-type="species" reg="aerea">aerea</tp:taxon-name-part></tp:taxon-name></italic>, <italic><tp:taxon-name><tp:taxon-name-part taxon-name-part-type="genus" reg="Leptobrachella">L.</tp:taxon-name-part><tp:taxon-name-part taxon-name-part-type="species" reg="botsfordi">botsfordi</tp:taxon-name-part></tp:taxon-name></italic>, <italic><tp:taxon-name><tp:taxon-name-part taxon-name-part-type="genus" reg="Leptobrachella">L.</tp:taxon-name-part><tp:taxon-name-part taxon-name-part-type="species" reg="eos">eos</tp:taxon-name-part></tp:taxon-name></italic>, <italic><tp:taxon-name><tp:taxon-name-part taxon-name-part-type="genus" reg="Leptobrachella">L.</tp:taxon-name-part><tp:taxon-name-part taxon-name-part-type="species" reg="firthi">firthi</tp:taxon-name-part></tp:taxon-name></italic>, <italic><tp:taxon-name><tp:taxon-name-part taxon-name-part-type="genus" reg="Leptobrachella">L.</tp:taxon-name-part><tp:taxon-name-part taxon-name-part-type="species" reg="isos">isos</tp:taxon-name-part></tp:taxon-name></italic>, <italic><tp:taxon-name><tp:taxon-name-part taxon-name-part-type="genus" reg="Leptobrachella">L.</tp:taxon-name-part><tp:taxon-name-part taxon-name-part-type="species" reg="pallida">pallida</tp:taxon-name-part></tp:taxon-name></italic>, <italic><tp:taxon-name><tp:taxon-name-part taxon-name-part-type="genus" reg="Leptobrachella">L.</tp:taxon-name-part><tp:taxon-name-part taxon-name-part-type="species" reg="petrops">petrops</tp:taxon-name-part></tp:taxon-name></italic>, <italic><tp:taxon-name><tp:taxon-name-part taxon-name-part-type="genus" reg="Leptobrachella">L.</tp:taxon-name-part><tp:taxon-name-part taxon-name-part-type="species" reg="tuberosa">tuberosa</tp:taxon-name-part></tp:taxon-name></italic>, and <italic><tp:taxon-name><tp:taxon-name-part taxon-name-part-type="genus" reg="Leptobrachella">L.</tp:taxon-name-part><tp:taxon-name-part taxon-name-part-type="species" reg="zhangyapingi">zhangyapingi</tp:taxon-name-part></tp:taxon-name></italic>, all of which have no black spots on flanks. With belly pink with distinct or indistinct speckling, the new species differs from <italic><tp:taxon-name><tp:taxon-name-part taxon-name-part-type="genus" reg="Leptobrachella">L.</tp:taxon-name-part><tp:taxon-name-part taxon-name-part-type="species" reg="bourreti">bourreti</tp:taxon-name-part></tp:taxon-name></italic>, <italic><tp:taxon-name><tp:taxon-name-part taxon-name-part-type="genus" reg="Leptobrachella">L.</tp:taxon-name-part><tp:taxon-name-part taxon-name-part-type="species" reg="eos">eos</tp:taxon-name-part></tp:taxon-name></italic>, <italic><tp:taxon-name><tp:taxon-name-part taxon-name-part-type="genus" reg="Leptobrachella">L.</tp:taxon-name-part><tp:taxon-name-part taxon-name-part-type="species" reg="firthi">firthi</tp:taxon-name-part></tp:taxon-name></italic>, <italic><tp:taxon-name><tp:taxon-name-part taxon-name-part-type="genus" reg="Leptobrachella">L.</tp:taxon-name-part><tp:taxon-name-part taxon-name-part-type="species" reg="khasiorum">khasiorum</tp:taxon-name-part></tp:taxon-name></italic>, <italic><tp:taxon-name><tp:taxon-name-part taxon-name-part-type="genus" reg="Leptobrachella">L.</tp:taxon-name-part><tp:taxon-name-part taxon-name-part-type="species" reg="lateralis">lateralis</tp:taxon-name-part></tp:taxon-name></italic>, <italic><tp:taxon-name><tp:taxon-name-part taxon-name-part-type="genus" reg="Leptobrachella">L.</tp:taxon-name-part><tp:taxon-name-part taxon-name-part-type="species" reg="minima">minima</tp:taxon-name-part></tp:taxon-name></italic>, <italic><tp:taxon-name><tp:taxon-name-part taxon-name-part-type="genus" reg="Leptobrachella">L.</tp:taxon-name-part><tp:taxon-name-part taxon-name-part-type="species" reg="nahangensis">nahangensis</tp:taxon-name-part></tp:taxon-name></italic>, and <italic><tp:taxon-name><tp:taxon-name-part taxon-name-part-type="genus" reg="Leptobrachella">L.</tp:taxon-name-part><tp:taxon-name-part taxon-name-part-type="species" reg="nokrekensis">nokrekensis</tp:taxon-name-part></tp:taxon-name></italic>, all of which have creamy white belly without patterns; from <italic><tp:taxon-name><tp:taxon-name-part taxon-name-part-type="genus" reg="Leptobrachella">L.</tp:taxon-name-part><tp:taxon-name-part taxon-name-part-type="species" reg="macrops">macrops</tp:taxon-name-part></tp:taxon-name></italic>, which have greyish-violet with white speckling; from <italic><tp:taxon-name><tp:taxon-name-part taxon-name-part-type="genus" reg="Leptobrachella">L.</tp:taxon-name-part><tp:taxon-name-part taxon-name-part-type="species" reg="purpura">purpura</tp:taxon-name-part></tp:taxon-name></italic>, which have dull white belly with indistinct grey dusting; and from <italic><tp:taxon-name><tp:taxon-name-part taxon-name-part-type="genus" reg="Leptobrachella">L.</tp:taxon-name-part><tp:taxon-name-part taxon-name-part-type="species" reg="yingjiangensis">yingjiangensis</tp:taxon-name-part></tp:taxon-name></italic>, which have creamy white belly with dark brown flecks on chest and margins. By dorsal skin shagreened with short skin ridges and raised warts, the new species differs from <italic><tp:taxon-name><tp:taxon-name-part taxon-name-part-type="genus" reg="Leptobrachella">L.</tp:taxon-name-part><tp:taxon-name-part taxon-name-part-type="species" reg="purpura">purpura</tp:taxon-name-part></tp:taxon-name></italic>, <italic><tp:taxon-name><tp:taxon-name-part taxon-name-part-type="genus" reg="Leptobrachella">L.</tp:taxon-name-part><tp:taxon-name-part taxon-name-part-type="species" reg="yingjiangensis">yingjiangensis</tp:taxon-name-part></tp:taxon-name></italic> and <italic><tp:taxon-name><tp:taxon-name-part taxon-name-part-type="genus" reg="Leptobrachella">L.</tp:taxon-name-part><tp:taxon-name-part taxon-name-part-type="species" reg="tengchongensis">tengchongensis</tp:taxon-name-part></tp:taxon-name></italic>, all of which have shagreened dorsal skin with small tubercles, and from <italic><tp:taxon-name><tp:taxon-name-part taxon-name-part-type="genus" reg="Leptobrachella">L.</tp:taxon-name-part><tp:taxon-name-part taxon-name-part-type="species" reg="macrops">macrops</tp:taxon-name-part></tp:taxon-name></italic>, which have no skin ridges dorsally.</p><table-wrap id="T5" position="float" orientation="portrait"><label>Table 4.</label><caption><p>Measurements (minimum–maximum (mean ± SD); in mm), and body proportions of <italic><tp:taxon-name><tp:taxon-name-part taxon-name-part-type="genus" reg="Leptobrachella">Leptobrachella</tp:taxon-name-part><tp:taxon-name-part taxon-name-part-type="species" reg="yunkaiensis">yunkaiensis</tp:taxon-name-part></tp:taxon-name></italic> sp. n. from Dawuling Forest Station.</p></caption><table id="TID0EBMCK" rules="all"><tbody><tr><th rowspan="1" colspan="1">Measurements</th><th rowspan="1" colspan="1">Males (n = 6)</th><th rowspan="1" colspan="1">Females (n = 2)</th></tr><tr><td rowspan="1" colspan="1">
                      <bold><abbrev xmlns:xlink="http://www.w3.org/1999/xlink" xlink:title="snout-vent length" id="ABBRID0EKHEK" xlink:type="simple">SVL</abbrev></bold>
                    </td><td rowspan="1" colspan="1">25.9–29.3 (27.6 ± 1.4)</td><td rowspan="1" colspan="1">34.0–35.3 (34.7 ± 0.9)</td></tr><tr><td rowspan="1" colspan="1">
                      <bold><abbrev xmlns:xlink="http://www.w3.org/1999/xlink" xlink:title="head length" id="ABBRID0E1HEK" xlink:type="simple">HDL</abbrev></bold>
                    </td><td rowspan="1" colspan="1">9.3–10.3 (9.9 ± 0.4)</td><td rowspan="1" colspan="1">12.2–12.6 (12.4 ± 0.2)</td></tr><tr><td rowspan="1" colspan="1">
                      <bold><abbrev xmlns:xlink="http://www.w3.org/1999/xlink" xlink:title="head width" id="ABBRID0EKIEK" xlink:type="simple">HDW</abbrev></bold>
                    </td><td rowspan="1" colspan="1">9.0–10.0 (9.7 ± 0.4)</td><td rowspan="1" colspan="1">12.0–12.2 (12.1 ± 0.1)</td></tr><tr><td rowspan="1" colspan="1">
                      <bold><abbrev xmlns:xlink="http://www.w3.org/1999/xlink" xlink:title="snout length" id="ABBRID0E1IEK" xlink:type="simple">SNT</abbrev></bold>
                    </td><td rowspan="1" colspan="1">3.6–3.8 (3.7 ± 0.1)</td><td rowspan="1" colspan="1">4.4–4.7 (4.6 ± 0.2)</td></tr><tr><td rowspan="1" colspan="1">
                      <bold><abbrev xmlns:xlink="http://www.w3.org/1999/xlink" xlink:title="eye diameter" id="ABBRID0EKJEK" xlink:type="simple">EYE</abbrev></bold>
                    </td><td rowspan="1" colspan="1">3.4–3.7 (3.6 ± 0.1)</td><td rowspan="1" colspan="1">3.8–3.9 (3.9 ± 0.1)</td></tr><tr><td rowspan="1" colspan="1">
                      <bold><abbrev xmlns:xlink="http://www.w3.org/1999/xlink" xlink:title="interorbital distance" id="ABBRID0E1JEK" xlink:type="simple">IOD</abbrev></bold>
                    </td><td rowspan="1" colspan="1">2.7–2.9 (2.8 ± 0.1)</td><td rowspan="1" colspan="1">3.0–3.2 (3.1 ± 0.1)</td></tr><tr><td rowspan="1" colspan="1">
                      <bold>IND</bold>
                    </td><td rowspan="1" colspan="1">2.5–2.8 (2.7 ± 0.1)</td><td rowspan="1" colspan="1">2.9–3.0 (3.0 ± 0.1)</td></tr><tr><td rowspan="1" colspan="1">
                      <bold><abbrev xmlns:xlink="http://www.w3.org/1999/xlink" xlink:title="tympanum diameter" id="ABBRID0EXKEK" xlink:type="simple">TMP</abbrev></bold>
                    </td><td rowspan="1" colspan="1">1.5–1.7 (1.6 ± 0.1)</td><td rowspan="1" colspan="1">2.0</td></tr><tr><td rowspan="1" colspan="1">
                      <bold><abbrev xmlns:xlink="http://www.w3.org/1999/xlink" xlink:title="tympanum–eye distance" id="ABBRID0EHLEK" xlink:type="simple">TEY</abbrev></bold>
                    </td><td rowspan="1" colspan="1">0.7–0.8 (0.8 ± 0.1)</td><td rowspan="1" colspan="1">1.0</td></tr><tr><td rowspan="1" colspan="1">
                      <bold><abbrev xmlns:xlink="http://www.w3.org/1999/xlink" xlink:title="tibia length" id="ABBRID0EXLEK" xlink:type="simple">TIB</abbrev></bold>
                    </td><td rowspan="1" colspan="1">12.2–12.8 (12.5 ± 0.2)</td><td rowspan="1" colspan="1">15.0–15.2 (15.1 ± 0.2)</td></tr><tr><td rowspan="1" colspan="1">
                      <bold><abbrev xmlns:xlink="http://www.w3.org/1999/xlink" xlink:title="manus length" id="ABBRID0EHMEK" xlink:type="simple">ML</abbrev></bold>
                    </td><td rowspan="1" colspan="1">5.8–7.3 (6.9 ± 0.6)</td><td rowspan="1" colspan="1">7.4–7.8 (7.6 ± 0.2)</td></tr><tr><td rowspan="1" colspan="1">
                      <bold><abbrev xmlns:xlink="http://www.w3.org/1999/xlink" xlink:title="pes length" id="ABBRID0EXMEK" xlink:type="simple">PL</abbrev></bold>
                    </td><td rowspan="1" colspan="1">10.8–12.4 (11.9 ± 0.6)</td><td rowspan="1" colspan="1">12.7–12.9 (12.8 ± 0.1)</td></tr><tr><td rowspan="1" colspan="1">
                      <bold><abbrev xmlns:xlink="http://www.w3.org/1999/xlink" xlink:title="length of lower arm and hand" id="ABBRID0EHNEK" xlink:type="simple">LAHL</abbrev></bold>
                    </td><td rowspan="1" colspan="1">12.0–12.6 (12.3 ± 0.2)</td><td rowspan="1" colspan="1">14.7–15.0 (14.8 ± 0.2)</td></tr><tr><td rowspan="1" colspan="1">
                      <bold><abbrev xmlns:xlink="http://www.w3.org/1999/xlink" xlink:title="hindlimb length" id="ABBRID0EXNEK" xlink:type="simple">HLL</abbrev></bold>
                    </td><td rowspan="1" colspan="1">37.0–40.3 (38.7 ± 1.2)</td><td rowspan="1" colspan="1">47.0–49.5 (48.3 ± 1.8)</td></tr><tr><td rowspan="1" colspan="1">
                      <bold><abbrev xmlns:xlink="http://www.w3.org/1999/xlink" xlink:title="head length" id="ABBRID0EHOEK" xlink:type="simple">HDL</abbrev>/<abbrev xmlns:xlink="http://www.w3.org/1999/xlink" xlink:title="head width" id="ABBRID0ELOEK" xlink:type="simple">HDW</abbrev></bold>
                    </td><td rowspan="1" colspan="1">1.01–1.03 (1.02 ± 0.01)</td><td rowspan="1" colspan="1">1.02–1.03 (1.02 ± 0.01)</td></tr><tr><td rowspan="1" colspan="1">
                      <bold><abbrev xmlns:xlink="http://www.w3.org/1999/xlink" xlink:title="head length" id="ABBRID0E2OEK" xlink:type="simple">HDL</abbrev>/<abbrev xmlns:xlink="http://www.w3.org/1999/xlink" xlink:title="snout-vent length" id="ABBRID0E6OEK" xlink:type="simple">SVL</abbrev></bold>
                    </td><td rowspan="1" colspan="1">0.34–0.39 (0.36 ± 0.02)</td><td rowspan="1" colspan="1">0.36</td></tr><tr><td rowspan="1" colspan="1">
                      <bold><abbrev xmlns:xlink="http://www.w3.org/1999/xlink" xlink:title="snout length" id="ABBRID0EPPEK" xlink:type="simple">SNT</abbrev>/<abbrev xmlns:xlink="http://www.w3.org/1999/xlink" xlink:title="head length" id="ABBRID0ETPEK" xlink:type="simple">HDL</abbrev></bold>
                    </td><td rowspan="1" colspan="1">0.36–0.41 (0.38 ± 0.02)</td><td rowspan="1" colspan="1">0.37</td></tr><tr><td rowspan="1" colspan="1">
                      <bold><abbrev xmlns:xlink="http://www.w3.org/1999/xlink" xlink:title="snout length" id="ABBRID0EDQEK" xlink:type="simple">SNT</abbrev>/ED</bold>
                    </td><td rowspan="1" colspan="1">1.03–1.06 (1.05 ± 0.02)</td><td rowspan="1" colspan="1">1.16–1.21 (1.18 ± 0.03)</td></tr><tr><td rowspan="1" colspan="1">
                      <bold><abbrev xmlns:xlink="http://www.w3.org/1999/xlink" xlink:title="eye diameter" id="ABBRID0EUQEK" xlink:type="simple">EYE</abbrev>/<abbrev xmlns:xlink="http://www.w3.org/1999/xlink" xlink:title="tympanum diameter" id="ABBRID0EYQEK" xlink:type="simple">TMP</abbrev></bold>
                    </td><td rowspan="1" colspan="1">2.12–2.40 (2.25 ± 0.13)</td><td rowspan="1" colspan="1">1.90–1.95 (1.93 ± 0.04)</td></tr><tr><td rowspan="1" colspan="1">
                      <bold><abbrev xmlns:xlink="http://www.w3.org/1999/xlink" xlink:title="tympanum diameter" id="ABBRID0EIREK" xlink:type="simple">TMP</abbrev>/<abbrev xmlns:xlink="http://www.w3.org/1999/xlink" xlink:title="eye diameter" id="ABBRID0EMREK" xlink:type="simple">EYE</abbrev></bold>
                    </td><td rowspan="1" colspan="1">0.42–0.47 (0.45 ± 0.03)</td><td rowspan="1" colspan="1">0.51–0.53 (0.52 ± 0.01)</td></tr><tr><td rowspan="1" colspan="1">
                      <bold><abbrev xmlns:xlink="http://www.w3.org/1999/xlink" xlink:title="tympanum–eye distance" id="ABBRID0E3REK" xlink:type="simple">TEY</abbrev>/<abbrev xmlns:xlink="http://www.w3.org/1999/xlink" xlink:title="tympanum diameter" id="ABBRID0EASEK" xlink:type="simple">TMP</abbrev></bold>
                    </td><td rowspan="1" colspan="1">0.47–0.53 (0.48 ± 0.03)</td><td rowspan="1" colspan="1">0.50</td></tr><tr><td rowspan="1" colspan="1">
                      <bold><abbrev xmlns:xlink="http://www.w3.org/1999/xlink" xlink:title="tibia length" id="ABBRID0EQSEK" xlink:type="simple">TIB</abbrev>/<abbrev xmlns:xlink="http://www.w3.org/1999/xlink" xlink:title="snout-vent length" id="ABBRID0EUSEK" xlink:type="simple">SVL</abbrev></bold>
                    </td><td rowspan="1" colspan="1">0.43–0.48 (0.45 ± 0.02)</td><td rowspan="1" colspan="1">0.43–0.44 (0.44 ± 0.01)</td></tr><tr><td rowspan="1" colspan="1">
                      <bold><abbrev xmlns:xlink="http://www.w3.org/1999/xlink" xlink:title="length of lower arm and hand" id="ABBRID0EETEK" xlink:type="simple">LAHL</abbrev>/<abbrev xmlns:xlink="http://www.w3.org/1999/xlink" xlink:title="snout-vent length" id="ABBRID0EITEK" xlink:type="simple">SVL</abbrev></bold>
                    </td><td rowspan="1" colspan="1">0.43–0.47 (0.45 ± 0.02)</td><td rowspan="1" colspan="1">0.42–0.43 (0.43 ± 0.01)</td></tr><tr><td rowspan="1" colspan="1">
                      <bold><abbrev xmlns:xlink="http://www.w3.org/1999/xlink" xlink:title="hindlimb length" id="ABBRID0EYTEK" xlink:type="simple">HLL</abbrev>/<abbrev xmlns:xlink="http://www.w3.org/1999/xlink" xlink:title="snout-vent length" id="ABBRID0E3TEK" xlink:type="simple">SVL</abbrev></bold>
                    </td><td rowspan="1" colspan="1">1.33–1.51 (1.41 ± 0.06)</td><td rowspan="1" colspan="1">1.38–1.40 (1.39 ± 0.01)</td></tr><tr><td rowspan="1" colspan="1">
                      <bold><abbrev xmlns:xlink="http://www.w3.org/1999/xlink" xlink:title="tibia length" id="ABBRID0EMUEK" xlink:type="simple">TIB</abbrev>/<abbrev xmlns:xlink="http://www.w3.org/1999/xlink" xlink:title="hindlimb length" id="ABBRID0EQUEK" xlink:type="simple">HLL</abbrev></bold>
                    </td><td rowspan="1" colspan="1">0.31–0.33 (0.32 ± 0.01)</td><td rowspan="1" colspan="1">0.31–0.32 (0.32 ± 0.01)</td></tr></tbody></table></table-wrap><table-wrap id="T6" position="float" orientation="portrait"><label>Table 5.</label><caption><p>Selected diagnostic characters for species described herein and species in the genus <italic><tp:taxon-name><tp:taxon-name-part taxon-name-part-type="genus" reg="Leptobrachella">Leptobrachella</tp:taxon-name-part></tp:taxon-name></italic> occurring north of the Isthmus of Kra (modified from <xref ref-type="bibr" rid="B44">Rowley et al. 2017</xref>; <xref ref-type="bibr" rid="B66">Yuan et al. 2017</xref>).</p></caption><table id="TID0E11CK" rules="all"><tbody><tr><th rowspan="1" colspan="1">Species</th><th rowspan="1" colspan="1">Male <abbrev xmlns:xlink="http://www.w3.org/1999/xlink" xlink:title="snout-vent length" id="ABBRID0E5VEK" xlink:type="simple">SVL</abbrev> (mm)</th><th rowspan="1" colspan="1">Black spots on flanks</th><th rowspan="1" colspan="1">Toes webbing</th><th rowspan="1" colspan="1">Fringes on toes</th><th rowspan="1" colspan="1">Ventral coloration</th><th rowspan="1" colspan="1">Dorsal skin texture</th></tr><tr><td rowspan="1" colspan="1"><italic><tp:taxon-name><tp:taxon-name-part taxon-name-part-type="genus" reg="Leptobrachella">L.</tp:taxon-name-part><tp:taxon-name-part taxon-name-part-type="species" reg="yunkaiensis">yunkaiensis</tp:taxon-name-part></tp:taxon-name></italic> sp. n.</td><td rowspan="1" colspan="1">25.9–29.3</td><td rowspan="1" colspan="1">Yes</td><td rowspan="1" colspan="1">Rudimentary</td><td rowspan="1" colspan="1">Wide</td><td rowspan="1" colspan="1">Belly pink with distinct or indistinct speckling</td><td rowspan="1" colspan="1">Shagreened with short skin ridges and raised warts</td></tr><tr><td rowspan="1" colspan="1"><italic><tp:taxon-name><tp:taxon-name-part taxon-name-part-type="genus" reg="Leptobrachella">L.</tp:taxon-name-part><tp:taxon-name-part taxon-name-part-type="species" reg="wuhuangmontis">wuhuangmontis</tp:taxon-name-part></tp:taxon-name></italic> sp. n.</td><td rowspan="1" colspan="1">25.6–30.0</td><td rowspan="1" colspan="1">Yes</td><td rowspan="1" colspan="1">Rudimentary</td><td rowspan="1" colspan="1">Narrow</td><td rowspan="1" colspan="1">Greyish white mixed by tiny white and black dots</td><td rowspan="1" colspan="1">Rough, scattered with dense conical tubercles</td></tr><tr><td rowspan="1" colspan="1">
                      <italic><tp:taxon-name>
                          <tp:taxon-name-part taxon-name-part-type="genus" reg="Leptobrachella">L.</tp:taxon-name-part>
                          <tp:taxon-name-part taxon-name-part-type="species" reg="aerea">aerea</tp:taxon-name-part>
                        </tp:taxon-name></italic>
                    </td><td rowspan="1" colspan="1">25.1–28.9</td><td rowspan="1" colspan="1">No</td><td rowspan="1" colspan="1">Rudimentary</td><td rowspan="1" colspan="1">Wide</td><td rowspan="1" colspan="1">Near immaculate creamy white, brown specking on margins</td><td rowspan="1" colspan="1">Finely tuberculate</td></tr><tr><td rowspan="1" colspan="1">
                      <italic><tp:taxon-name>
                          <tp:taxon-name-part taxon-name-part-type="genus" reg="Leptobrachella">L.</tp:taxon-name-part>
                          <tp:taxon-name-part taxon-name-part-type="species" reg="alpinus">alpinus</tp:taxon-name-part>
                        </tp:taxon-name></italic>
                    </td><td rowspan="1" colspan="1">24.0–26.4</td><td rowspan="1" colspan="1">Yes</td><td rowspan="1" colspan="1">Rudimentary</td><td rowspan="1" colspan="1">Wide in males</td><td rowspan="1" colspan="1">Creamy-white with dark spots</td><td rowspan="1" colspan="1">Relatively smooth, some with small warts</td></tr><tr><td rowspan="1" colspan="1">
                      <italic><tp:taxon-name>
                          <tp:taxon-name-part taxon-name-part-type="genus" reg="Leptobrachella">L.</tp:taxon-name-part>
                          <tp:taxon-name-part taxon-name-part-type="species" reg="applebyi">applebyi</tp:taxon-name-part>
                        </tp:taxon-name></italic>
                    </td><td rowspan="1" colspan="1">19.6–22.3</td><td rowspan="1" colspan="1">Yes</td><td rowspan="1" colspan="1">Rudimentary</td><td rowspan="1" colspan="1">No</td><td rowspan="1" colspan="1">Reddish brown with white speckling</td><td rowspan="1" colspan="1">Smooth</td></tr><tr><td rowspan="1" colspan="1">
                      <italic><tp:taxon-name>
                          <tp:taxon-name-part taxon-name-part-type="genus" reg="Leptobrachella">L.</tp:taxon-name-part>
                          <tp:taxon-name-part taxon-name-part-type="species" reg="ardens">ardens</tp:taxon-name-part>
                        </tp:taxon-name></italic>
                    </td><td rowspan="1" colspan="1">21.3–24.7</td><td rowspan="1" colspan="1">Yes</td><td rowspan="1" colspan="1">No</td><td rowspan="1" colspan="1">No</td><td rowspan="1" colspan="1">Reddish brown with white speckling</td><td rowspan="1" colspan="1">Smooth- finely shagreened</td></tr><tr><td rowspan="1" colspan="1">
                      <italic><tp:taxon-name>
                          <tp:taxon-name-part taxon-name-part-type="genus" reg="Leptobrachella">L.</tp:taxon-name-part>
                          <tp:taxon-name-part taxon-name-part-type="species" reg="bidoupensis">bidoupensis</tp:taxon-name-part>
                        </tp:taxon-name></italic>
                    </td><td rowspan="1" colspan="1">18.5–25.4</td><td rowspan="1" colspan="1">Yes</td><td rowspan="1" colspan="1">Rudimentary</td><td rowspan="1" colspan="1">Weak</td><td rowspan="1" colspan="1">Reddish brown with white speckling</td><td rowspan="1" colspan="1">Smooth</td></tr><tr><td rowspan="1" colspan="1">
                      <italic><tp:taxon-name>
                          <tp:taxon-name-part taxon-name-part-type="genus" reg="Leptobrachella">L.</tp:taxon-name-part>
                          <tp:taxon-name-part taxon-name-part-type="species" reg="botsfordi">botsfordi</tp:taxon-name-part>
                        </tp:taxon-name></italic>
                    </td><td rowspan="1" colspan="1">29.1–32.6</td><td rowspan="1" colspan="1">No</td><td rowspan="1" colspan="1">Rudimentary</td><td rowspan="1" colspan="1">Narrow</td><td rowspan="1" colspan="1">Reddish brown with white speckling</td><td rowspan="1" colspan="1">Shagreened</td></tr><tr><td rowspan="1" colspan="1">
                      <italic><tp:taxon-name>
                          <tp:taxon-name-part taxon-name-part-type="genus" reg="Leptobrachella">L.</tp:taxon-name-part>
                          <tp:taxon-name-part taxon-name-part-type="species" reg="bourreti">bourreti</tp:taxon-name-part>
                        </tp:taxon-name></italic>
                    </td><td rowspan="1" colspan="1">28.0–36.2</td><td rowspan="1" colspan="1">Yes</td><td rowspan="1" colspan="1">Rudimentary</td><td rowspan="1" colspan="1">Weak</td><td rowspan="1" colspan="1">Creamy white</td><td rowspan="1" colspan="1">Relatively smooth, some with small warts</td></tr><tr><td rowspan="1" colspan="1">
                      <italic><tp:taxon-name>
                          <tp:taxon-name-part taxon-name-part-type="genus" reg="Leptobrachella">L.</tp:taxon-name-part>
                          <tp:taxon-name-part taxon-name-part-type="species" reg="crocea">crocea</tp:taxon-name-part>
                        </tp:taxon-name></italic>
                    </td><td rowspan="1" colspan="1">22.2–27.3</td><td rowspan="1" colspan="1">No</td><td rowspan="1" colspan="1">Rudimentary</td><td rowspan="1" colspan="1">No</td><td rowspan="1" colspan="1">Bright orange</td><td rowspan="1" colspan="1">Highly tuberculate</td></tr><tr><td rowspan="1" colspan="1">
                      <italic><tp:taxon-name>
                          <tp:taxon-name-part taxon-name-part-type="genus" reg="Leptobrachella">L.</tp:taxon-name-part>
                          <tp:taxon-name-part taxon-name-part-type="species" reg="eos">eos</tp:taxon-name-part>
                        </tp:taxon-name></italic>
                    </td><td rowspan="1" colspan="1">33.1–34.7</td><td rowspan="1" colspan="1">No</td><td rowspan="1" colspan="1">Rudimentary</td><td rowspan="1" colspan="1">Wide</td><td rowspan="1" colspan="1">Creamy white</td><td rowspan="1" colspan="1">Shagreened</td></tr><tr><td rowspan="1" colspan="1">
                      <italic><tp:taxon-name>
                          <tp:taxon-name-part taxon-name-part-type="genus" reg="Leptobrachella">L.</tp:taxon-name-part>
                          <tp:taxon-name-part taxon-name-part-type="species" reg="firthi">firthi</tp:taxon-name-part>
                        </tp:taxon-name></italic>
                    </td><td rowspan="1" colspan="1">26.4–29.2</td><td rowspan="1" colspan="1">No</td><td rowspan="1" colspan="1">Rudimentary</td><td rowspan="1" colspan="1">Wide in males</td><td rowspan="1" colspan="1">Creamy white</td><td rowspan="1" colspan="1">Shagreened with fine tubercles</td></tr><tr><td rowspan="1" colspan="1">
                      <italic><tp:taxon-name>
                          <tp:taxon-name-part taxon-name-part-type="genus" reg="Leptobrachella">L.</tp:taxon-name-part>
                          <tp:taxon-name-part taxon-name-part-type="species" reg="fuliginosa">fuliginosa</tp:taxon-name-part>
                        </tp:taxon-name></italic>
                    </td><td rowspan="1" colspan="1">28.2–30.0</td><td rowspan="1" colspan="1">Yes</td><td rowspan="1" colspan="1">Rudimentary</td><td rowspan="1" colspan="1">Weak</td><td rowspan="1" colspan="1">White with brown dusting</td><td rowspan="1" colspan="1">Nearly smooth, few tubercles</td></tr><tr><td rowspan="1" colspan="1">
                      <italic><tp:taxon-name>
                          <tp:taxon-name-part taxon-name-part-type="genus" reg="Leptobrachella">L.</tp:taxon-name-part>
                          <tp:taxon-name-part taxon-name-part-type="species" reg="isos">isos</tp:taxon-name-part>
                        </tp:taxon-name></italic>
                    </td><td rowspan="1" colspan="1">23.7–27.9</td><td rowspan="1" colspan="1">No</td><td rowspan="1" colspan="1">Rudimentary</td><td rowspan="1" colspan="1">Wide in males</td><td rowspan="1" colspan="1">Creamy white with white dusting on margins</td><td rowspan="1" colspan="1">Mostly smooth, females more tuberculate</td></tr><tr><td rowspan="1" colspan="1">
                      <italic><tp:taxon-name>
                          <tp:taxon-name-part taxon-name-part-type="genus" reg="Leptobrachella">L.</tp:taxon-name-part>
                          <tp:taxon-name-part taxon-name-part-type="species" reg="kalonensis">kalonensis</tp:taxon-name-part>
                        </tp:taxon-name></italic>
                    </td><td rowspan="1" colspan="1">25.8–30.6</td><td rowspan="1" colspan="1">Yes</td><td rowspan="1" colspan="1">No</td><td rowspan="1" colspan="1">No</td><td rowspan="1" colspan="1">Pale, speckled brown</td><td rowspan="1" colspan="1">Smooth</td></tr><tr><td rowspan="1" colspan="1">
                      <italic><tp:taxon-name>
                          <tp:taxon-name-part taxon-name-part-type="genus" reg="Leptobrachella">L.</tp:taxon-name-part>
                          <tp:taxon-name-part taxon-name-part-type="species" reg="khasiorum">khasiorum</tp:taxon-name-part>
                        </tp:taxon-name></italic>
                    </td><td rowspan="1" colspan="1">24.5–27.3</td><td rowspan="1" colspan="1">Yes</td><td rowspan="1" colspan="1">Rudimentary</td><td rowspan="1" colspan="1">Wide</td><td rowspan="1" colspan="1">Creamy white</td><td rowspan="1" colspan="1">Isolated, scattered tubercles</td></tr><tr><td rowspan="1" colspan="1">
                      <italic><tp:taxon-name>
                          <tp:taxon-name-part taxon-name-part-type="genus" reg="Leptobrachella">L.</tp:taxon-name-part>
                          <tp:taxon-name-part taxon-name-part-type="species" reg="lateralis">lateralis</tp:taxon-name-part>
                        </tp:taxon-name></italic>
                    </td><td rowspan="1" colspan="1">26.9–28.3</td><td rowspan="1" colspan="1">Yes</td><td rowspan="1" colspan="1">Rudimentary</td><td rowspan="1" colspan="1">No</td><td rowspan="1" colspan="1">Creamy white</td><td rowspan="1" colspan="1">Roughly granular</td></tr><tr><td rowspan="1" colspan="1">
                      <italic><tp:taxon-name>
                          <tp:taxon-name-part taxon-name-part-type="genus" reg="Leptobrachella">L.</tp:taxon-name-part>
                          <tp:taxon-name-part taxon-name-part-type="species" reg="laui">laui</tp:taxon-name-part>
                        </tp:taxon-name></italic>
                    </td><td rowspan="1" colspan="1">24.8–26.7</td><td rowspan="1" colspan="1">Yes</td><td rowspan="1" colspan="1">Rudimentary</td><td rowspan="1" colspan="1">Wide</td><td rowspan="1" colspan="1">Creamy white with dark brown dusting on margins</td><td rowspan="1" colspan="1">Round granular tubercles</td></tr><tr><td rowspan="1" colspan="1">
                      <italic><tp:taxon-name>
                          <tp:taxon-name-part taxon-name-part-type="genus" reg="Leptobrachella">L.</tp:taxon-name-part>
                          <tp:taxon-name-part taxon-name-part-type="species" reg="liui">liui</tp:taxon-name-part>
                        </tp:taxon-name></italic>
                    </td><td rowspan="1" colspan="1">23.0-28.7</td><td rowspan="1" colspan="1">Yes</td><td rowspan="1" colspan="1">Rudimentary</td><td rowspan="1" colspan="1">Wide</td><td rowspan="1" colspan="1">Creamy white with dark brown spots on chest and margins</td><td rowspan="1" colspan="1">Round granular tubercles with glandular folds</td></tr><tr><td rowspan="1" colspan="1">
                      <italic><tp:taxon-name>
                          <tp:taxon-name-part taxon-name-part-type="genus" reg="Leptobrachella">L.</tp:taxon-name-part>
                          <tp:taxon-name-part taxon-name-part-type="species" reg="macrops">macrops</tp:taxon-name-part>
                        </tp:taxon-name></italic>
                    </td><td rowspan="1" colspan="1">28.0–29.3</td><td rowspan="1" colspan="1">Yes</td><td rowspan="1" colspan="1">Rudimentary</td><td rowspan="1" colspan="1">No</td><td rowspan="1" colspan="1">Greyish-violet with white speckling</td><td rowspan="1" colspan="1">Roughly granular with larger tubercles</td></tr><tr><td rowspan="1" colspan="1">
                      <italic><tp:taxon-name>
                          <tp:taxon-name-part taxon-name-part-type="genus" reg="Leptobrachella">L.</tp:taxon-name-part>
                          <tp:taxon-name-part taxon-name-part-type="species" reg="maculosa">maculosa</tp:taxon-name-part>
                        </tp:taxon-name></italic>
                    </td><td rowspan="1" colspan="1">24.2–26.6</td><td rowspan="1" colspan="1">Yes</td><td rowspan="1" colspan="1">No</td><td rowspan="1" colspan="1">No</td><td rowspan="1" colspan="1">Brown, less white speckling</td><td rowspan="1" colspan="1">Mostly smooth</td></tr><tr><td rowspan="1" colspan="1">
                      <italic><tp:taxon-name>
                          <tp:taxon-name-part taxon-name-part-type="genus" reg="Leptobrachella">L.</tp:taxon-name-part>
                          <tp:taxon-name-part taxon-name-part-type="species" reg="maoershanensis">maoershanensis</tp:taxon-name-part>
                        </tp:taxon-name></italic>
                    </td><td rowspan="1" colspan="1">25.2–30.4</td><td rowspan="1" colspan="1">Yes</td><td rowspan="1" colspan="1">Rudimentary</td><td rowspan="1" colspan="1">Narrow</td><td rowspan="1" colspan="1">Creamy white chest and belly with irregular black spots</td><td rowspan="1" colspan="1">Longitudinal folds</td></tr><tr><td rowspan="1" colspan="1">
                      <italic><tp:taxon-name>
                          <tp:taxon-name-part taxon-name-part-type="genus" reg="Leptobrachella">L.</tp:taxon-name-part>
                          <tp:taxon-name-part taxon-name-part-type="species" reg="melica">melica</tp:taxon-name-part>
                        </tp:taxon-name></italic>
                    </td><td rowspan="1" colspan="1">19.5–22.7</td><td rowspan="1" colspan="1">Yes</td><td rowspan="1" colspan="1">Rudimentary</td><td rowspan="1" colspan="1">No</td><td rowspan="1" colspan="1">Reddish brown with white speckling</td><td rowspan="1" colspan="1">Smooth</td></tr><tr><td rowspan="1" colspan="1">
                      <italic><tp:taxon-name>
                          <tp:taxon-name-part taxon-name-part-type="genus" reg="Leptobrachella">L.</tp:taxon-name-part>
                          <tp:taxon-name-part taxon-name-part-type="species" reg="minima">minima</tp:taxon-name-part>
                        </tp:taxon-name></italic>
                    </td><td rowspan="1" colspan="1">25.7–31.4</td><td rowspan="1" colspan="1">Yes</td><td rowspan="1" colspan="1">Rudimentary</td><td rowspan="1" colspan="1">No</td><td rowspan="1" colspan="1">Creamy white</td><td rowspan="1" colspan="1">Smooth</td></tr><tr><td rowspan="1" colspan="1">
                      <italic><tp:taxon-name>
                          <tp:taxon-name-part taxon-name-part-type="genus" reg="Leptobrachella">L.</tp:taxon-name-part>
                          <tp:taxon-name-part taxon-name-part-type="species" reg="nahangensis">nahangensis</tp:taxon-name-part>
                        </tp:taxon-name></italic>
                    </td><td rowspan="1" colspan="1">40.8</td><td rowspan="1" colspan="1">Yes</td><td rowspan="1" colspan="1">Rudimentary</td><td rowspan="1" colspan="1">No</td><td rowspan="1" colspan="1">Creamy white with light specking on throat and chest</td><td rowspan="1" colspan="1">Smooth</td></tr><tr><td rowspan="1" colspan="1">
                      <italic><tp:taxon-name>
                          <tp:taxon-name-part taxon-name-part-type="genus" reg="Leptobrachella">L.</tp:taxon-name-part>
                          <tp:taxon-name-part taxon-name-part-type="species" reg="nokrekensis">nokrekensis</tp:taxon-name-part>
                        </tp:taxon-name></italic>
                    </td><td rowspan="1" colspan="1">26.0–33.0</td><td rowspan="1" colspan="1">Yes</td><td rowspan="1" colspan="1">Rudimentary</td><td rowspan="1" colspan="1">unknown</td><td rowspan="1" colspan="1">Creamy white</td><td rowspan="1" colspan="1">Tubercles and longitudinal folds</td></tr><tr><td rowspan="1" colspan="1">
                      <italic><tp:taxon-name>
                          <tp:taxon-name-part taxon-name-part-type="genus" reg="Leptobrachella">L.</tp:taxon-name-part>
                          <tp:taxon-name-part taxon-name-part-type="species" reg="nyx">nyx</tp:taxon-name-part>
                        </tp:taxon-name></italic>
                    </td><td rowspan="1" colspan="1">26.7–32.6</td><td rowspan="1" colspan="1">Yes</td><td rowspan="1" colspan="1">Rudimentary</td><td rowspan="1" colspan="1">No</td><td rowspan="1" colspan="1">Creamy white with white with brown margins</td><td rowspan="1" colspan="1">Rounded tubercles</td></tr><tr><td rowspan="1" colspan="1">
                      <italic><tp:taxon-name>
                          <tp:taxon-name-part taxon-name-part-type="genus" reg="Leptobrachella">L.</tp:taxon-name-part>
                          <tp:taxon-name-part taxon-name-part-type="species" reg="oshanensis">oshanensis</tp:taxon-name-part>
                        </tp:taxon-name></italic>
                    </td><td rowspan="1" colspan="1">26.6–30.7</td><td rowspan="1" colspan="1">Yes</td><td rowspan="1" colspan="1">No</td><td rowspan="1" colspan="1">No</td><td rowspan="1" colspan="1">Whitish with no markings or only small, light grey spots</td><td rowspan="1" colspan="1">Smooth with few glandular ridges</td></tr><tr><td rowspan="1" colspan="1">
                      <italic><tp:taxon-name>
                          <tp:taxon-name-part taxon-name-part-type="genus" reg="Leptobrachella">L.</tp:taxon-name-part>
                          <tp:taxon-name-part taxon-name-part-type="species" reg="pallida">pallida</tp:taxon-name-part>
                        </tp:taxon-name></italic>
                    </td><td rowspan="1" colspan="1">24.5–27.7</td><td rowspan="1" colspan="1">No</td><td rowspan="1" colspan="1">No</td><td rowspan="1" colspan="1">No</td><td rowspan="1" colspan="1">Reddish brown with white speckling</td><td rowspan="1" colspan="1">Tuberculate</td></tr><tr><td rowspan="1" colspan="1">
                      <italic><tp:taxon-name>
                          <tp:taxon-name-part taxon-name-part-type="genus" reg="Leptobrachella">L.</tp:taxon-name-part>
                          <tp:taxon-name-part taxon-name-part-type="species" reg="pelodytoides">pelodytoides</tp:taxon-name-part>
                        </tp:taxon-name></italic>
                    </td><td rowspan="1" colspan="1">27.5–32.3</td><td rowspan="1" colspan="1">Yes</td><td rowspan="1" colspan="1">Wide</td><td rowspan="1" colspan="1">Narrow</td><td rowspan="1" colspan="1">Whitish</td><td rowspan="1" colspan="1">Small, smooth warts</td></tr><tr><td rowspan="1" colspan="1">
                      <italic><tp:taxon-name>
                          <tp:taxon-name-part taxon-name-part-type="genus" reg="Leptobrachella">L.</tp:taxon-name-part>
                          <tp:taxon-name-part taxon-name-part-type="species" reg="petrops">petrops</tp:taxon-name-part>
                        </tp:taxon-name></italic>
                    </td><td rowspan="1" colspan="1">23.6–27.6</td><td rowspan="1" colspan="1">No</td><td rowspan="1" colspan="1">No</td><td rowspan="1" colspan="1">Narrow</td><td rowspan="1" colspan="1">Immaculate creamy white</td><td rowspan="1" colspan="1">Highly tuberculate</td></tr><tr><td rowspan="1" colspan="1">
                      <italic><tp:taxon-name>
                          <tp:taxon-name-part taxon-name-part-type="genus" reg="Leptobrachella">L.</tp:taxon-name-part>
                          <tp:taxon-name-part taxon-name-part-type="species" reg="pluvialis">pluvialis</tp:taxon-name-part>
                        </tp:taxon-name></italic>
                    </td><td rowspan="1" colspan="1">21.3–22.3</td><td rowspan="1" colspan="1">Yes</td><td rowspan="1" colspan="1">Rudimentary</td><td rowspan="1" colspan="1">No</td><td rowspan="1" colspan="1">Dirty white with dark brown marbling</td><td rowspan="1" colspan="1">Smooth, flattened tubercles on flanks</td></tr><tr><td rowspan="1" colspan="1">
                      <italic><tp:taxon-name>
                          <tp:taxon-name-part taxon-name-part-type="genus" reg="Leptobrachella">L.</tp:taxon-name-part>
                          <tp:taxon-name-part taxon-name-part-type="species" reg="puhoatensis">puhoatensis</tp:taxon-name-part>
                        </tp:taxon-name></italic>
                    </td><td rowspan="1" colspan="1">24.2–28.1</td><td rowspan="1" colspan="1">Yes</td><td rowspan="1" colspan="1">Rudimentary</td><td rowspan="1" colspan="1">Narrow</td><td rowspan="1" colspan="1">Reddish brown with white dusting</td><td rowspan="1" colspan="1">Longitudinal skin ridges</td></tr><tr><td rowspan="1" colspan="1">
                      <italic><tp:taxon-name>
                          <tp:taxon-name-part taxon-name-part-type="genus" reg="Leptobrachella">L.</tp:taxon-name-part>
                          <tp:taxon-name-part taxon-name-part-type="species" reg="purpura">purpura</tp:taxon-name-part>
                        </tp:taxon-name></italic>
                    </td><td rowspan="1" colspan="1">25.0–27.5</td><td rowspan="1" colspan="1">Yes</td><td rowspan="1" colspan="1">Rudimentary</td><td rowspan="1" colspan="1">Wide</td><td rowspan="1" colspan="1">Dull white with indistinct grey dusting</td><td rowspan="1" colspan="1">Shagreen with small tubercles</td></tr><tr><td rowspan="1" colspan="1">
                      <italic><tp:taxon-name>
                          <tp:taxon-name-part taxon-name-part-type="genus" reg="Leptobrachella">L.</tp:taxon-name-part>
                          <tp:taxon-name-part taxon-name-part-type="species" reg="pyrrhops">pyrrhops</tp:taxon-name-part>
                        </tp:taxon-name></italic>
                    </td><td rowspan="1" colspan="1">30.8–34.3</td><td rowspan="1" colspan="1">Yes</td><td rowspan="1" colspan="1">Rudimentary</td><td rowspan="1" colspan="1">No</td><td rowspan="1" colspan="1">Reddish brown with white speckling</td><td rowspan="1" colspan="1">Slightly shagreened</td></tr><tr><td rowspan="1" colspan="1">
                      <italic><tp:taxon-name>
                          <tp:taxon-name-part taxon-name-part-type="genus" reg="Leptobrachella">L.</tp:taxon-name-part>
                          <tp:taxon-name-part taxon-name-part-type="species" reg="rowleyae">rowleyae</tp:taxon-name-part>
                        </tp:taxon-name></italic>
                    </td><td rowspan="1" colspan="1">23.4–25.4</td><td rowspan="1" colspan="1">Yes</td><td rowspan="1" colspan="1">No</td><td rowspan="1" colspan="1">No</td><td rowspan="1" colspan="1">Pinkish milk-white to light brown chest and belly with numerous white speckles</td><td rowspan="1" colspan="1">Smooth with numerous tiny tubercles</td></tr><tr><td rowspan="1" colspan="1">
                      <italic><tp:taxon-name>
                          <tp:taxon-name-part taxon-name-part-type="genus" reg="Leptobrachella">L.</tp:taxon-name-part>
                          <tp:taxon-name-part taxon-name-part-type="species" reg="sungi">sungi</tp:taxon-name-part>
                        </tp:taxon-name></italic>
                    </td><td rowspan="1" colspan="1">48.3–52.7</td><td rowspan="1" colspan="1">No or small</td><td rowspan="1" colspan="1">Wide</td><td rowspan="1" colspan="1">Weak</td><td rowspan="1" colspan="1">White</td><td rowspan="1" colspan="1">Granular</td></tr><tr><td rowspan="1" colspan="1">
                      <italic><tp:taxon-name>
                          <tp:taxon-name-part taxon-name-part-type="genus" reg="Leptobrachella">L.</tp:taxon-name-part>
                          <tp:taxon-name-part taxon-name-part-type="species" reg="tadungensis">tadungensis</tp:taxon-name-part>
                        </tp:taxon-name></italic>
                    </td><td rowspan="1" colspan="1">23.3–28.2</td><td rowspan="1" colspan="1">Yes</td><td rowspan="1" colspan="1">No</td><td rowspan="1" colspan="1">No</td><td rowspan="1" colspan="1">Reddish brown with white speckling</td><td rowspan="1" colspan="1">Smooth</td></tr><tr><td rowspan="1" colspan="1">
                      <italic><tp:taxon-name>
                          <tp:taxon-name-part taxon-name-part-type="genus" reg="Leptobrachella">L.</tp:taxon-name-part>
                          <tp:taxon-name-part taxon-name-part-type="species" reg="tamdil">tamdil</tp:taxon-name-part>
                        </tp:taxon-name></italic>
                    </td><td rowspan="1" colspan="1">32.3</td><td rowspan="1" colspan="1">Yes</td><td rowspan="1" colspan="1">Wide</td><td rowspan="1" colspan="1">Wide</td><td rowspan="1" colspan="1">White</td><td rowspan="1" colspan="1">Weakly tuberculate</td></tr><tr><td rowspan="1" colspan="1">
                      <italic><tp:taxon-name>
                          <tp:taxon-name-part taxon-name-part-type="genus" reg="Leptobrachella">L.</tp:taxon-name-part>
                          <tp:taxon-name-part taxon-name-part-type="species" reg="tengchongensis">tengchongensis</tp:taxon-name-part>
                        </tp:taxon-name></italic>
                    </td><td rowspan="1" colspan="1">23.9–26.0</td><td rowspan="1" colspan="1">Yes</td><td rowspan="1" colspan="1">Rudimentary</td><td rowspan="1" colspan="1">Narrow</td><td rowspan="1" colspan="1">White with dark brown blotches</td><td rowspan="1" colspan="1">Shagreened with small tubercles</td></tr><tr><td rowspan="1" colspan="1">
                      <italic><tp:taxon-name>
                          <tp:taxon-name-part taxon-name-part-type="genus" reg="Leptobrachella">L.</tp:taxon-name-part>
                          <tp:taxon-name-part taxon-name-part-type="species" reg="tuberosa">tuberosa</tp:taxon-name-part>
                        </tp:taxon-name></italic>
                    </td><td rowspan="1" colspan="1">24.4–29.5</td><td rowspan="1" colspan="1">No</td><td rowspan="1" colspan="1">Rudimentary</td><td rowspan="1" colspan="1">No</td><td rowspan="1" colspan="1">White with small grey spots/streaks</td><td rowspan="1" colspan="1">Highly tuberculate</td></tr><tr><td rowspan="1" colspan="1">
                      <italic><tp:taxon-name>
                          <tp:taxon-name-part taxon-name-part-type="genus" reg="Leptobrachella">L.</tp:taxon-name-part>
                          <tp:taxon-name-part taxon-name-part-type="species" reg="ventripunctata">ventripunctata</tp:taxon-name-part>
                        </tp:taxon-name></italic>
                    </td><td rowspan="1" colspan="1">25.5–28.0</td><td rowspan="1" colspan="1">Yes</td><td rowspan="1" colspan="1">Rudimentary</td><td rowspan="1" colspan="1">No</td><td rowspan="1" colspan="1">Chest and belly with dark brown spots</td><td rowspan="1" colspan="1">Longitudinal skin ridges</td></tr><tr><td rowspan="1" colspan="1">
                      <italic><tp:taxon-name>
                          <tp:taxon-name-part taxon-name-part-type="genus" reg="Leptobrachella">L.</tp:taxon-name-part>
                          <tp:taxon-name-part taxon-name-part-type="species" reg="yingjiangensis">yingjiangensis</tp:taxon-name-part>
                        </tp:taxon-name></italic>
                    </td><td rowspan="1" colspan="1">25.7–27.6</td><td rowspan="1" colspan="1">Yes</td><td rowspan="1" colspan="1">Rudimentary</td><td rowspan="1" colspan="1">Wide</td><td rowspan="1" colspan="1">Creamy white with dark brown flecks on chest and margins</td><td rowspan="1" colspan="1">Shagreened with small tubercles</td></tr><tr><td rowspan="1" colspan="1">
                      <italic><tp:taxon-name>
                          <tp:taxon-name-part taxon-name-part-type="genus" reg="Leptobrachella">L.</tp:taxon-name-part>
                          <tp:taxon-name-part taxon-name-part-type="species" reg="zhangyapingi">zhangyapingi</tp:taxon-name-part>
                        </tp:taxon-name></italic>
                    </td><td rowspan="1" colspan="1">45.8–52.5</td><td rowspan="1" colspan="1">No</td><td rowspan="1" colspan="1">Rudimentary</td><td rowspan="1" colspan="1">Wide</td><td rowspan="1" colspan="1">Creamy-white with white with brown margins</td><td rowspan="1" colspan="1">Mostly smooth with distinct tubercles</td></tr></tbody></table></table-wrap></tp:treatment-sec><tp:treatment-sec sec-type="description" id="SECID0EJFGK"><title>Description of holotype.</title><p>Adult male. Body size small, <abbrev xmlns:xlink="http://www.w3.org/1999/xlink" xlink:title="snout-vent length" id="ABBRID0EPFGK" xlink:type="simple">SVL</abbrev> in 28.7 mm. Head length slightly larger than head width, <abbrev xmlns:xlink="http://www.w3.org/1999/xlink" xlink:title="head length" id="ABBRID0ETFGK" xlink:type="simple">HDL</abbrev>/<abbrev xmlns:xlink="http://www.w3.org/1999/xlink" xlink:title="head width" id="ABBRID0EXFGK" xlink:type="simple">HDW</abbrev> 1.03; snout slightly protruding, projecting slightly beyond margin of the lower jaw; nostril equidistance between snout and eye; canthus rostralis gently rounded; loreal region slightly concave; interorbital space flat, larger internarial distance; pineal ocellus absent; vertical pupil; snout length slightly larger than eye diameter, <abbrev xmlns:xlink="http://www.w3.org/1999/xlink" xlink:title="snout length" id="ABBRID0E2FGK" xlink:type="simple">SNT</abbrev>/<abbrev xmlns:xlink="http://www.w3.org/1999/xlink" xlink:title="eye diameter" id="ABBRID0E6FGK" xlink:type="simple">EYE</abbrev> 1.03; tympanum distinct, rounded, and slightly concave, diameter smaller than that of the eye and larger than tympanum-eye distance, <abbrev xmlns:xlink="http://www.w3.org/1999/xlink" xlink:title="tympanum diameter" id="ABBRID0EDGGK" xlink:type="simple">TMP</abbrev>/<abbrev xmlns:xlink="http://www.w3.org/1999/xlink" xlink:title="eye diameter" id="ABBRID0EHGGK" xlink:type="simple">EYE</abbrev> 0.46 and <abbrev xmlns:xlink="http://www.w3.org/1999/xlink" xlink:title="tympanum–eye distance" id="ABBRID0ELGGK" xlink:type="simple">TEY</abbrev>/<abbrev xmlns:xlink="http://www.w3.org/1999/xlink" xlink:title="tympanum diameter" id="ABBRID0EPGGK" xlink:type="simple">TMP</abbrev> 0.47; weakly black supratympanic line present; vomerine teeth absent; vocal sac openings slit-like, located posterolaterally on floor of mouth in close proximity to the margins of the mandible; tongue deeply notched behind; supratympanic ridge distinct, extending from posterior corner of eye to supra-axillary gland; tubercles present on supratympanic ridge.</p><p>Tips of fingers rounded, slightly swollen; relative finger lengths I = II = IV &lt; III; nuptial pad absent; subarticular tubercles absent; a large, rounded inner palmar tubercle distinctly separated from small, round outer palmar tubercle; absence of webbing and presence of distinct lateral fringes on fingers. Tips of toes like fingers; relative toe length I &lt; II &lt; V &lt; III &lt; IV; subarticular tubercles absent; distinct dermal ridges present under the 3<sup>rd</sup> to 5<sup>th</sup> toes; large, oval inner metatarsal tubercle present, outer metatarsal tubercle absent; toes webbing rudimentary; wide lateral fringes present on all toes. Tibia 43% of snout-vent length; tibiotarsal articulation reaches to middle of eye; heels just meeting each other when thighs are appressed at right angles with respect to body.</p><p>Skin on dorsum shagreened and scattered with fine, round tubercles; short skin ridges and raised warts on dorsum surface present; ventral skin smooth; pectoral gland and femoral gland large, oval; pectoral glands greater than tips of fingers and femoral glands; femoral gland situated on posteroventral surface of thigh, closer to knee than to vent; supra-axillary gland raised. Ventrolateral gland distinctly visible, forming an incomplete line. Dense conical spines on lateral and ventral surface of tarsus, surface of tibia-tarsal, inner-side surface of shank and surface around cloacal region present.</p></tp:treatment-sec><tp:treatment-sec sec-type="description" id="SECID0E1GGK"><title>Measurements of holotype</title><p><bold>(in mm).</bold><abbrev xmlns:xlink="http://www.w3.org/1999/xlink" xlink:title="snout-vent length" id="ABBRID0ECHGK" xlink:type="simple">SVL</abbrev> 28.7, <abbrev xmlns:xlink="http://www.w3.org/1999/xlink" xlink:title="head length" id="ABBRID0EGHGK" xlink:type="simple">HDL</abbrev> 10.3, <abbrev xmlns:xlink="http://www.w3.org/1999/xlink" xlink:title="head width" id="ABBRID0EKHGK" xlink:type="simple">HDW</abbrev> 10.0, <abbrev xmlns:xlink="http://www.w3.org/1999/xlink" xlink:title="snout length" id="ABBRID0EOHGK" xlink:type="simple">SNT</abbrev> 3.8, <abbrev xmlns:xlink="http://www.w3.org/1999/xlink" xlink:title="eye diameter" id="ABBRID0ESHGK" xlink:type="simple">EYE</abbrev> 3.7, <abbrev xmlns:xlink="http://www.w3.org/1999/xlink" xlink:title="interorbital distance" id="ABBRID0EWHGK" xlink:type="simple">IOD</abbrev> 2.9, IND 2.8, <abbrev xmlns:xlink="http://www.w3.org/1999/xlink" xlink:title="tympanum diameter" id="ABBRID0E1HGK" xlink:type="simple">TMP</abbrev> 1.7, <abbrev xmlns:xlink="http://www.w3.org/1999/xlink" xlink:title="tympanum–eye distance" id="ABBRID0E5HGK" xlink:type="simple">TEY</abbrev> 0.8, <abbrev xmlns:xlink="http://www.w3.org/1999/xlink" xlink:title="tibia length" id="ABBRID0ECIGK" xlink:type="simple">TIB</abbrev> 12.4, <abbrev xmlns:xlink="http://www.w3.org/1999/xlink" xlink:title="manus length" id="ABBRID0EGIGK" xlink:type="simple">ML</abbrev> 7.2, <abbrev xmlns:xlink="http://www.w3.org/1999/xlink" xlink:title="pes length" id="ABBRID0EKIGK" xlink:type="simple">PL</abbrev> 12.1, <abbrev xmlns:xlink="http://www.w3.org/1999/xlink" xlink:title="length of lower arm and hand" id="ABBRID0EOIGK" xlink:type="simple">LAHL</abbrev> 12.3, <abbrev xmlns:xlink="http://www.w3.org/1999/xlink" xlink:title="hindlimb length" id="ABBRID0ESIGK" xlink:type="simple">HLL</abbrev> 38.3.</p></tp:treatment-sec><tp:treatment-sec sec-type="Coloration of holotype in life" id="SECID0EWIGK"><title>Coloration of holotype in life.</title><p>Dorsal surface orange-brown with distinct dark brown blotches edged distinct light orange pigmentation. A dark brown triangular pattern between eyes, connected to the dark brown W-shaped marking between axillae. Tympanum black. Orange-brown tubercles present on dorsum of body and limb, those on flanks much distinct and dense; anterior upper lip with distinct blackish brown patches; transverse dark brown bars on dorsal surface of limbs; indistinct dark brown blotches on flanks from groin to axilla; elbow and upper arms without dark bars but with distinct coppery orange coloration; fingers and toes with indistinct dark brown blotches.</p><p>Surface of throat creamy white and scattered with small whitish dots; belly pinkish and scattered with small brown speckling; ventral surface of thighs pinkish and scattered with small light orange-brown spots. Supra-axillary coppery orange; femoral, pectoral and ventrolateral glands whitish orange. Iris bicolored, coppery orange on upper half and silver on lower half.</p></tp:treatment-sec><tp:treatment-sec sec-type="Coloration of holotype in preservative" id="SECID0E3IGK"><title>Coloration of holotype in preservative.</title><p>Dorsum of body and hindlimbs dark brown while dorsum of forelimbs yellowish brown; transverse bars on limbs become more distinct, dark brown patterns, markings and spots on back become indistinct. Ventral surface of body yellowish brown, with brown marbling on sides and chest. Orange supra-axillary, femoral, pectoral and ventrolateral glands fade to greyish white (Figure <xref ref-type="fig" rid="F4">4C1–C3</xref>).</p></tp:treatment-sec><tp:treatment-sec sec-type="Sexual dimorphism" id="SECID0EGJGK"><title>Sexual dimorphism.</title><p>Females with a larger body size than males, <abbrev xmlns:xlink="http://www.w3.org/1999/xlink" xlink:title="snout-vent length" id="ABBRID0EMJGK" xlink:type="simple">SVL</abbrev> 34.0–35.3 mm (34.7 ± 0.9) (vs. <abbrev xmlns:xlink="http://www.w3.org/1999/xlink" xlink:title="snout-vent length" id="ABBRID0EQJGK" xlink:type="simple">SVL</abbrev> 25.9–29.3 mm (27.6 ± 1.4) in males); presence of a single vocal sac in males (vs. absent in females); dense conical spines on lateral and ventral surface of tarsus, surface of tibia-tarsal, inner-side surface of shank, surface of thighs and surface around cloacal region distinct in males, and barely visible in females.</p></tp:treatment-sec><tp:treatment-sec sec-type="variation" id="SECID0EUJGK"><title>Variations.</title><p>All paratypes match the overall characters of the holotype except that: the heels just meeting each other when thighs are appressed at right angles with respect to body, tibiotarsal articulation reaches to middle of eye in holotype <named-content xmlns:xlink="http://www.w3.org/1999/xlink" content-type="dwc:institutional_code" xlink:type="simple">SYS</named-content> a004665 (vs. tibiotarsal articulation reaches to anterior corner of eye in <named-content xmlns:xlink="http://www.w3.org/1999/xlink" content-type="dwc:institutional_code" xlink:type="simple">SYS</named-content> a004666, reaches the posterior corner of eye in <named-content xmlns:xlink="http://www.w3.org/1999/xlink" content-type="dwc:institutional_code" xlink:type="simple">SYS</named-content> a004669). Surface of belly scattered with distinctly dark brown speckling in holotype (vs. such speckling indistinct in female paratypes <named-content xmlns:xlink="http://www.w3.org/1999/xlink" content-type="dwc:institutional_code" xlink:type="simple">SYS</named-content> a004663, 4690. Tympanum black in the holotype (vs. tympanum black grounding with orange speckling in <named-content xmlns:xlink="http://www.w3.org/1999/xlink" content-type="dwc:institutional_code" xlink:type="simple">SYS</named-content> a004667–4668). Distinct black spots present on dorsum in the female paraype <named-content xmlns:xlink="http://www.w3.org/1999/xlink" content-type="dwc:institutional_code" xlink:type="simple">SYS</named-content> a004690 (Figure <xref ref-type="fig" rid="F3">3</xref>).</p></tp:treatment-sec><tp:treatment-sec sec-type="etymology" id="SECID0E3KGK"><title>Etymology.</title><p>The specific epithet, <italic><tp:taxon-name><tp:taxon-name-part taxon-name-part-type="genus" reg="Leptobrachella"/><tp:taxon-name-part taxon-name-part-type="species" reg="yunkaiensis">yunkaiensis</tp:taxon-name-part></tp:taxon-name></italic>, is in reference to the type locality, DWL of Guangdong, China located in the Yunkai Mountains Range. For the common name, we suggest “Yunkai Mountain’s Leaf Litter Toad”, and Chinese name “Yun Kai Zhang Tu Chan (云开掌突蟾)”.</p></tp:treatment-sec><tp:treatment-sec sec-type="distribution" id="SECID0EMLGK"><title>Distribution and habits.</title><p>Currently, <italic><tp:taxon-name><tp:taxon-name-part taxon-name-part-type="genus" reg="Leptobrachella">Leptobrachella</tp:taxon-name-part><tp:taxon-name-part taxon-name-part-type="species" reg="yunkaiensis">yunkaiensis</tp:taxon-name-part></tp:taxon-name></italic> sp. n. is known only from its type locality DWL of Guangdong Province (Figure <xref ref-type="fig" rid="F1">1</xref>). The new species was found along a clear-water rocky stream (ca. 2–3 m in width and ca. 20–30 cm in depth) and small nearby seeps in well-preserved montane evergreen broadleaf forest (1600 m a.s.l.) (Figure <xref ref-type="fig" rid="F5">5</xref>). During April and June, males were found calling mainly hidden under leaf litter, and some were found calling perching on the rocks or under rocks by the side of the stream. Females collected on April bear pure white oocytes.</p><fig id="F5" position="float" orientation="portrait"><label>Figure 5.</label><caption><p>The habitat of <italic><tp:taxon-name><tp:taxon-name-part taxon-name-part-type="genus" reg="Leptobrachella">Leptobrachella</tp:taxon-name-part><tp:taxon-name-part taxon-name-part-type="species" reg="yunkaiensis">yunkaiensis</tp:taxon-name-part></tp:taxon-name></italic> sp. n. in Dawuling Forest Station of Guangdong Province.</p></caption><graphic xmlns:xlink="http://www.w3.org/1999/xlink" xlink:href="zookeys-776-105-g005.jpg" position="float" orientation="portrait" xlink:type="simple" id="oo_219199.jpg"/></fig></tp:treatment-sec><tp:treatment-sec><!--Section generated to contain objects referenced in tp:taxon-treatment.--><app id="app1"><title>Appendix 1</title><p>
          <bold>Specimens examined</bold>
        </p><p><italic><tp:taxon-name><tp:taxon-name-part taxon-name-part-type="genus" reg="Leptobrachella">Leptobrachella</tp:taxon-name-part><tp:taxon-name-part taxon-name-part-type="species" reg="alpinus">alpinus</tp:taxon-name-part></tp:taxon-name></italic> (n = 6): China: Yunnan Province: Jingdong County: Mt. Wuliang: <named-content xmlns:xlink="http://www.w3.org/1999/xlink" content-type="dwc:institutional_code" xlink:type="simple">CIB</named-content> 24353 (Holotype), <named-content xmlns:xlink="http://www.w3.org/1999/xlink" content-type="dwc:institutional_code" xlink:type="simple">CIB</named-content> 24354; <named-content xmlns:xlink="http://www.w3.org/1999/xlink" content-type="dwc:institutional_code" xlink:type="simple">SYS</named-content> a 003927.</p><p><italic><tp:taxon-name><tp:taxon-name-part taxon-name-part-type="genus" reg="Leptobrachella">Leptobrachella</tp:taxon-name-part><tp:taxon-name-part taxon-name-part-type="species" reg="laui">laui</tp:taxon-name-part></tp:taxon-name></italic> (n = 26): China: Hong Kong: <named-content xmlns:xlink="http://www.w3.org/1999/xlink" content-type="dwc:institutional_code" xlink:type="simple">SYS</named-content> a002057 (Holotype), <named-content xmlns:xlink="http://www.w3.org/1999/xlink" content-type="dwc:institutional_code" xlink:type="simple">SYS</named-content> a002058; China: Guangdong Province: Shenzhen City: SYSa 001505–1507, 1515–1521, 3471–3472, 5644–5645.</p><p><italic><tp:taxon-name><tp:taxon-name-part taxon-name-part-type="genus" reg="Leptobrachella">Leptobrachella</tp:taxon-name-part><tp:taxon-name-part taxon-name-part-type="species" reg="liui">liui</tp:taxon-name-part></tp:taxon-name></italic> (n = 18): China: Fujian Province: Mt. Wuyi: <named-content xmlns:xlink="http://www.w3.org/1999/xlink" content-type="dwc:institutional_code" xlink:type="simple">CIB</named-content> 24355 (Holotype), <named-content xmlns:xlink="http://www.w3.org/1999/xlink" content-type="dwc:institutional_code" xlink:type="simple">CIB</named-content> 24356, <named-content xmlns:xlink="http://www.w3.org/1999/xlink" content-type="dwc:institutional_code" xlink:type="simple">SYS</named-content> a001571–1578, 1595–1599, 2478–2479, 5925–5826.</p><p><italic><tp:taxon-name><tp:taxon-name-part taxon-name-part-type="genus" reg="Leptobrachella">Leptobrachella</tp:taxon-name-part><tp:taxon-name-part taxon-name-part-type="species" reg="tengchongensis">tengchongensis</tp:taxon-name-part></tp:taxon-name></italic> (n = 6): China: Yunnan Province: Baoshan City: Mt. Gaoligong: <named-content xmlns:xlink="http://www.w3.org/1999/xlink" content-type="dwc:institutional_code" xlink:type="simple">SYS</named-content> a004600 (Holotype), 4596–4599, 4601–4602.</p></app><table-wrap id="T2" position="float" orientation="portrait"><label>Table 2.</label><caption><p>Obtained references of 66 known congeners of the genus <italic><tp:taxon-name><tp:taxon-name-part taxon-name-part-type="genus" reg="Leptobrachella">Leptobrachella</tp:taxon-name-part></tp:taxon-name></italic>, respectively.</p></caption><table id="TID0ENSAG" rules="all"><tbody><tr><th rowspan="1" colspan="1">ID</th><th rowspan="1" colspan="1"><italic><tp:taxon-name><tp:taxon-name-part taxon-name-part-type="genus" reg="Leptobrachella">Leptobrachella</tp:taxon-name-part></tp:taxon-name></italic> species</th><th rowspan="1" colspan="1">Literature obtained</th></tr><tr><td rowspan="1" colspan="1">
                <bold>1</bold>
              </td><td rowspan="1" colspan="1"><italic><tp:taxon-name><tp:taxon-name-part taxon-name-part-type="genus" reg="Leptobrachella">L.</tp:taxon-name-part><tp:taxon-name-part taxon-name-part-type="species" reg="aereus">aereus</tp:taxon-name-part></tp:taxon-name></italic> (Rowley, Stuart, Richards, Phimmachak &amp; Sivongxay, 2010)</td><td rowspan="1" colspan="1">
                <xref ref-type="bibr" rid="B49">Rowley et al. 2010c</xref>
              </td></tr><tr><td rowspan="1" colspan="1">
                <bold>2</bold>
              </td><td rowspan="1" colspan="1"><italic><tp:taxon-name><tp:taxon-name-part taxon-name-part-type="genus" reg="Leptobrachella">L.</tp:taxon-name-part><tp:taxon-name-part taxon-name-part-type="species" reg="alpinus">alpinus</tp:taxon-name-part></tp:taxon-name></italic> (Fei, Ye &amp; Li, 1990)</td><td rowspan="1" colspan="1">
                <xref ref-type="bibr" rid="B16">Fei et al. 2009</xref>
              </td></tr><tr><td rowspan="1" colspan="1">
                <bold>3</bold>
              </td><td rowspan="1" colspan="1"><italic><tp:taxon-name><tp:taxon-name-part taxon-name-part-type="genus" reg="Leptobrachella">L.</tp:taxon-name-part><tp:taxon-name-part taxon-name-part-type="species" reg="applebyi">applebyi</tp:taxon-name-part></tp:taxon-name></italic> (Rowley &amp; Cao, 2009)</td><td rowspan="1" colspan="1">
                <xref ref-type="bibr" rid="B42">Rowley and Cao 2009</xref>
              </td></tr><tr><td rowspan="1" colspan="1">
                <bold>4</bold>
              </td><td rowspan="1" colspan="1"><italic><tp:taxon-name><tp:taxon-name-part taxon-name-part-type="genus" reg="Leptobrachella">L.</tp:taxon-name-part><tp:taxon-name-part taxon-name-part-type="species" reg="arayai">arayai</tp:taxon-name-part></tp:taxon-name></italic> (Matsui, 1997)</td><td rowspan="1" colspan="1">
                <xref ref-type="bibr" rid="B31">Matsui 1997</xref>
              </td></tr><tr><td rowspan="1" colspan="1">
                <bold>5</bold>
              </td><td rowspan="1" colspan="1"><italic><tp:taxon-name><tp:taxon-name-part taxon-name-part-type="genus" reg="Leptobrachella">L.</tp:taxon-name-part><tp:taxon-name-part taxon-name-part-type="species" reg="ardens">ardens</tp:taxon-name-part></tp:taxon-name></italic> (Rowley, Tran, Le, Dau, Peloso, Nguyen, Hoang, Nguyen &amp; Ziegler, 2016)</td><td rowspan="1" colspan="1">
                <xref ref-type="bibr" rid="B45">Rowley et al. 2016</xref>
              </td></tr><tr><td rowspan="1" colspan="1">
                <bold>6</bold>
              </td><td rowspan="1" colspan="1"><italic><tp:taxon-name><tp:taxon-name-part taxon-name-part-type="genus" reg="Leptobrachella">L.</tp:taxon-name-part><tp:taxon-name-part taxon-name-part-type="species" reg="baluensis">baluensis</tp:taxon-name-part></tp:taxon-name></italic> Smith, 1931</td><td rowspan="1" colspan="1"><xref ref-type="bibr" rid="B11">Dring 1983</xref>; <xref ref-type="bibr" rid="B15">Eto et al. 2016</xref></td></tr><tr><td rowspan="1" colspan="1">
                <bold>7</bold>
              </td><td rowspan="1" colspan="1"><italic><tp:taxon-name><tp:taxon-name-part taxon-name-part-type="genus" reg="Leptobrachella">L.</tp:taxon-name-part><tp:taxon-name-part taxon-name-part-type="species" reg="bidoupensis">bidoupensis</tp:taxon-name-part></tp:taxon-name></italic> (Rowley, Le, Tran &amp; Hoang, 2011)</td><td rowspan="1" colspan="1">
                <xref ref-type="bibr" rid="B47">Rowley et al. 2011</xref>
              </td></tr><tr><td rowspan="1" colspan="1">
                <bold>8</bold>
              </td><td rowspan="1" colspan="1"><italic><tp:taxon-name><tp:taxon-name-part taxon-name-part-type="genus" reg="Leptobrachella">L.</tp:taxon-name-part><tp:taxon-name-part taxon-name-part-type="species" reg="botsfordi">botsfordi</tp:taxon-name-part></tp:taxon-name></italic> (Rowley, Dau, &amp; Nguyen, 2013)</td><td rowspan="1" colspan="1">
                <xref ref-type="bibr" rid="B43">Rowley et al. 2013</xref>
              </td></tr><tr><td rowspan="1" colspan="1">
                <bold>9</bold>
              </td><td rowspan="1" colspan="1"><italic><tp:taxon-name><tp:taxon-name-part taxon-name-part-type="genus" reg="Leptobrachella">L.</tp:taxon-name-part><tp:taxon-name-part taxon-name-part-type="species" reg="bourreti">bourreti</tp:taxon-name-part></tp:taxon-name></italic> (Dubois, 1983)</td><td rowspan="1" colspan="1">
                <xref ref-type="bibr" rid="B39">Ohler et al. 2011</xref>
              </td></tr><tr><td rowspan="1" colspan="1">
                <bold>10</bold>
              </td><td rowspan="1" colspan="1"><italic><tp:taxon-name><tp:taxon-name-part taxon-name-part-type="genus" reg="Leptobrachella">L.</tp:taxon-name-part><tp:taxon-name-part taxon-name-part-type="species" reg="brevicrus">brevicrus</tp:taxon-name-part></tp:taxon-name></italic> Dring, 1983</td><td rowspan="1" colspan="1"><xref ref-type="bibr" rid="B11">Dring 1983</xref>; <xref ref-type="bibr" rid="B14">Eto et al. 2015</xref></td></tr><tr><td rowspan="1" colspan="1">
                <bold>11</bold>
              </td><td rowspan="1" colspan="1"><italic><tp:taxon-name><tp:taxon-name-part taxon-name-part-type="genus" reg="Leptobrachella">L.</tp:taxon-name-part><tp:taxon-name-part taxon-name-part-type="species" reg="crocea">crocea</tp:taxon-name-part></tp:taxon-name></italic> (Rowley, Hoang, Le, Dau &amp; Cao, 2010)</td><td rowspan="1" colspan="1">
                <xref ref-type="bibr" rid="B46">Rowley et al. 2010a</xref>
              </td></tr><tr><td rowspan="1" colspan="1">
                <bold>12</bold>
              </td><td rowspan="1" colspan="1"><italic><tp:taxon-name><tp:taxon-name-part taxon-name-part-type="genus" reg="Leptolalax">L.</tp:taxon-name-part><tp:taxon-name-part taxon-name-part-type="species" reg="dringi">dringi</tp:taxon-name-part></tp:taxon-name></italic> (Dubois, 1987)</td><td rowspan="1" colspan="1"><xref ref-type="bibr" rid="B25">Inger et al. 1995</xref>; <xref ref-type="bibr" rid="B33">Matsui and Dehling 2012</xref></td></tr><tr><td rowspan="1" colspan="1">
                <bold>13</bold>
              </td><td rowspan="1" colspan="1"><italic><tp:taxon-name><tp:taxon-name-part taxon-name-part-type="genus" reg="Leptobrachella">L.</tp:taxon-name-part><tp:taxon-name-part taxon-name-part-type="species" reg="eos">eos</tp:taxon-name-part></tp:taxon-name></italic> (Ohler, Wollenberg, Grosjean, Hendrix, Vences, Ziegler &amp; Dubois, 2011)</td><td rowspan="1" colspan="1">
                <xref ref-type="bibr" rid="B39">Ohler et al. 2011</xref>
              </td></tr><tr><td rowspan="1" colspan="1">
                <bold>14</bold>
              </td><td rowspan="1" colspan="1"><italic><tp:taxon-name><tp:taxon-name-part taxon-name-part-type="genus" reg="Leptobrachella">L.</tp:taxon-name-part><tp:taxon-name-part taxon-name-part-type="species" reg="firthi">firthi</tp:taxon-name-part></tp:taxon-name></italic> (Rowley, Hoang, Dau, Le &amp; Cao, 2012)</td><td rowspan="1" colspan="1">
                <xref ref-type="bibr" rid="B50">Rowley et al. 2012</xref>
              </td></tr><tr><td rowspan="1" colspan="1">
                <bold>15</bold>
              </td><td rowspan="1" colspan="1"><italic><tp:taxon-name><tp:taxon-name-part taxon-name-part-type="genus" reg="Leptobrachella">L.</tp:taxon-name-part><tp:taxon-name-part taxon-name-part-type="species" reg="fritinniens">fritinniens</tp:taxon-name-part></tp:taxon-name></italic> (Dehling &amp; Matsui, 2013)</td><td rowspan="1" colspan="1">
                <xref ref-type="bibr" rid="B7">Dehling and Matsui 2013</xref>
              </td></tr><tr><td rowspan="1" colspan="1">
                <bold>16</bold>
              </td><td rowspan="1" colspan="1"><italic><tp:taxon-name><tp:taxon-name-part taxon-name-part-type="genus" reg="Leptobrachella">L.</tp:taxon-name-part><tp:taxon-name-part taxon-name-part-type="species" reg="fuliginosa">fuliginosa</tp:taxon-name-part></tp:taxon-name></italic> (Matsui, 2006)</td><td rowspan="1" colspan="1">
                <xref ref-type="bibr" rid="B32">Matsui 2006</xref>
              </td></tr><tr><td rowspan="1" colspan="1">
                <bold>17</bold>
              </td><td rowspan="1" colspan="1"><italic><tp:taxon-name><tp:taxon-name-part taxon-name-part-type="genus" reg="Leptobrachella">L.</tp:taxon-name-part><tp:taxon-name-part taxon-name-part-type="species" reg="gracilis">gracilis</tp:taxon-name-part></tp:taxon-name></italic> (Günther, 1872)</td><td rowspan="1" colspan="1"><xref ref-type="bibr" rid="B20">Günther 1872</xref>; <xref ref-type="bibr" rid="B9">Dehling 2012b</xref></td></tr><tr><td rowspan="1" colspan="1">
                <bold>18</bold>
              </td><td rowspan="1" colspan="1"><italic><tp:taxon-name><tp:taxon-name-part taxon-name-part-type="genus" reg="Leptobrachella">L.</tp:taxon-name-part><tp:taxon-name-part taxon-name-part-type="species" reg="hamidi">hamidi</tp:taxon-name-part></tp:taxon-name></italic> (Matsui, 1997)</td><td rowspan="1" colspan="1">
                <xref ref-type="bibr" rid="B31">Matsui 1997</xref>
              </td></tr><tr><td rowspan="1" colspan="1">
                <bold>19</bold>
              </td><td rowspan="1" colspan="1"><italic><tp:taxon-name><tp:taxon-name-part taxon-name-part-type="genus" reg="Leptobrachella">L.</tp:taxon-name-part><tp:taxon-name-part taxon-name-part-type="species" reg="heteropus">heteropus</tp:taxon-name-part></tp:taxon-name></italic> (Boulenger, 1900)</td><td rowspan="1" colspan="1">
                <xref ref-type="bibr" rid="B3">Boulenger 1900</xref>
              </td></tr><tr><td rowspan="1" colspan="1">
                <bold>20</bold>
              </td><td rowspan="1" colspan="1"><italic><tp:taxon-name><tp:taxon-name-part taxon-name-part-type="genus" reg="Leptobrachella">L.</tp:taxon-name-part><tp:taxon-name-part taxon-name-part-type="species" reg="isos">isos</tp:taxon-name-part></tp:taxon-name></italic> (Rowley, Stuart, Neang, Hoang, Dau, Nguyen &amp; Emmett, 2015)</td><td rowspan="1" colspan="1">
                <xref ref-type="bibr" rid="B51">Rowley et al. 2015a</xref>
              </td></tr><tr><td rowspan="1" colspan="1">
                <bold>21</bold>
              </td><td rowspan="1" colspan="1"><italic><tp:taxon-name><tp:taxon-name-part taxon-name-part-type="genus" reg="Leptobrachella">L.</tp:taxon-name-part><tp:taxon-name-part taxon-name-part-type="species" reg="itiokai">itiokai</tp:taxon-name-part></tp:taxon-name></italic> Eto, Matsui &amp; Nishikawa, 2016</td><td rowspan="1" colspan="1">
                <xref ref-type="bibr" rid="B15">Eto et al. 2016</xref>
              </td></tr><tr><td rowspan="1" colspan="1">
                <bold>22</bold>
              </td><td rowspan="1" colspan="1"><italic><tp:taxon-name><tp:taxon-name-part taxon-name-part-type="genus" reg="Leptobrachella">L.</tp:taxon-name-part><tp:taxon-name-part taxon-name-part-type="species" reg="juliandringi">juliandringi</tp:taxon-name-part></tp:taxon-name></italic> Eto, Matsui &amp; Nishikawa, 2015</td><td rowspan="1" colspan="1">
                <xref ref-type="bibr" rid="B14">Eto et al. 2015</xref>
              </td></tr><tr><td rowspan="1" colspan="1">
                <bold>23</bold>
              </td><td rowspan="1" colspan="1"><italic><tp:taxon-name><tp:taxon-name-part taxon-name-part-type="genus" reg="Leptobrachella">L.</tp:taxon-name-part><tp:taxon-name-part taxon-name-part-type="species" reg="kajangensis">kajangensis</tp:taxon-name-part></tp:taxon-name></italic> (Grismer, Grismer &amp; Youmans, 2004)</td><td rowspan="1" colspan="1">
                <xref ref-type="bibr" rid="B19">Grismer et al. 2004</xref>
              </td></tr><tr><td rowspan="1" colspan="1">
                <bold>24</bold>
              </td><td rowspan="1" colspan="1"><italic><tp:taxon-name><tp:taxon-name-part taxon-name-part-type="genus" reg="Leptobrachella">L.</tp:taxon-name-part><tp:taxon-name-part taxon-name-part-type="species" reg="kalonensis">kalonensis</tp:taxon-name-part></tp:taxon-name></italic> (Rowley, Tran, Le, Dau, Peloso, Nguyen, Hoang, Nguyen &amp; Ziegler, 2016)</td><td rowspan="1" colspan="1">
                <xref ref-type="bibr" rid="B45">Rowley et al. 2016</xref>
              </td></tr><tr><td rowspan="1" colspan="1">
                <bold>25</bold>
              </td><td rowspan="1" colspan="1"><italic><tp:taxon-name><tp:taxon-name-part taxon-name-part-type="genus" reg="Leptobrachella">L.</tp:taxon-name-part><tp:taxon-name-part taxon-name-part-type="species" reg="kecil">kecil</tp:taxon-name-part></tp:taxon-name></italic> (Matsui, Belabut, Ahmad &amp; Yong, 2009)</td><td rowspan="1" colspan="1">
                <xref ref-type="bibr" rid="B34">Matsui et al. 2009</xref>
              </td></tr><tr><td rowspan="1" colspan="1">
                <bold>26</bold>
              </td><td rowspan="1" colspan="1"><italic><tp:taxon-name><tp:taxon-name-part taxon-name-part-type="genus" reg="Leptobrachella">L.</tp:taxon-name-part><tp:taxon-name-part taxon-name-part-type="species" reg="khasiorum">khasiorum</tp:taxon-name-part></tp:taxon-name></italic> (Das, Tron, Rangad &amp; Hooroo, 2010)</td><td rowspan="1" colspan="1">
                <xref ref-type="bibr" rid="B6">Das et al. 2010</xref>
              </td></tr><tr><td rowspan="1" colspan="1">
                <bold>27</bold>
              </td><td rowspan="1" colspan="1"><italic><tp:taxon-name><tp:taxon-name-part taxon-name-part-type="genus" reg="Leptobrachella">L.</tp:taxon-name-part><tp:taxon-name-part taxon-name-part-type="species" reg="lateralis">lateralis</tp:taxon-name-part></tp:taxon-name></italic> (Anderson, 1871)</td><td rowspan="1" colspan="1"><xref ref-type="bibr" rid="B1">Anderson 1871</xref>; <xref ref-type="bibr" rid="B22">Humtsoe et al. 2008</xref></td></tr><tr><td rowspan="1" colspan="1">
                <bold>28</bold>
              </td><td rowspan="1" colspan="1"><italic><tp:taxon-name><tp:taxon-name-part taxon-name-part-type="genus" reg="Leptobrachella">L.</tp:taxon-name-part><tp:taxon-name-part taxon-name-part-type="species" reg="laui">laui</tp:taxon-name-part></tp:taxon-name></italic> (Sung, Yang &amp; Wang, 2014)</td><td rowspan="1" colspan="1">
                <xref ref-type="bibr" rid="B56">Sung et al. 2014</xref>
              </td></tr><tr><td rowspan="1" colspan="1">
                <bold>29</bold>
              </td><td rowspan="1" colspan="1"><italic><tp:taxon-name><tp:taxon-name-part taxon-name-part-type="genus" reg="Leptobrachella">L.</tp:taxon-name-part><tp:taxon-name-part taxon-name-part-type="species" reg="liui">liui</tp:taxon-name-part></tp:taxon-name></italic> (Fei &amp; Ye, 1990)</td><td rowspan="1" colspan="1"><xref ref-type="bibr" rid="B16">Fei et al. 2009</xref>; <xref ref-type="bibr" rid="B56">Sung et al. 2014</xref></td></tr><tr><td rowspan="1" colspan="1">
                <bold>30</bold>
              </td><td rowspan="1" colspan="1"><italic><tp:taxon-name><tp:taxon-name-part taxon-name-part-type="genus" reg="Leptobrachella">L.</tp:taxon-name-part><tp:taxon-name-part taxon-name-part-type="species" reg="macrops">macrops</tp:taxon-name-part></tp:taxon-name></italic> (Duong, Do, Ngo, Nguyen &amp; Poyarkov, 2018)</td><td rowspan="1" colspan="1">Duong et al. 2018</td></tr><tr><td rowspan="1" colspan="1">
                <bold>31</bold>
              </td><td rowspan="1" colspan="1"><italic><tp:taxon-name><tp:taxon-name-part taxon-name-part-type="genus" reg="Leptobrachella">L.</tp:taxon-name-part><tp:taxon-name-part taxon-name-part-type="species" reg="maculosa">maculosa</tp:taxon-name-part></tp:taxon-name></italic> (Rowley, Tran, Le, Dau, Peloso, Nguyen, Hoang, Nguyen &amp; Ziegler, 2016)</td><td rowspan="1" colspan="1">
                <xref ref-type="bibr" rid="B45">Rowley et al. 2016</xref>
              </td></tr><tr><td rowspan="1" colspan="1">
                <bold>32</bold>
              </td><td rowspan="1" colspan="1"><italic><tp:taxon-name><tp:taxon-name-part taxon-name-part-type="genus" reg="Leptobrachella">L.</tp:taxon-name-part><tp:taxon-name-part taxon-name-part-type="species" reg="maoershanensis">maoershanensis</tp:taxon-name-part></tp:taxon-name></italic> (Yuan, Sun, Chen, Rowley &amp; Che, 2017)</td><td rowspan="1" colspan="1">
                <xref ref-type="bibr" rid="B66">Yuan et al. 2017</xref>
              </td></tr><tr><td rowspan="1" colspan="1">
                <bold>33</bold>
              </td><td rowspan="1" colspan="1"><italic><tp:taxon-name><tp:taxon-name-part taxon-name-part-type="genus" reg="Leptobrachella">L.</tp:taxon-name-part><tp:taxon-name-part taxon-name-part-type="species" reg="marmorata">marmorata</tp:taxon-name-part></tp:taxon-name></italic> (Matsui, Zainudin &amp; Nishikawa, 2014)</td><td rowspan="1" colspan="1">
                <xref ref-type="bibr" rid="B36">Matsui et al. 2014b</xref>
              </td></tr><tr><td rowspan="1" colspan="1">
                <bold>34</bold>
              </td><td rowspan="1" colspan="1"><italic><tp:taxon-name><tp:taxon-name-part taxon-name-part-type="genus" reg="Leptobrachella">L.</tp:taxon-name-part><tp:taxon-name-part taxon-name-part-type="species" reg="maura">maura</tp:taxon-name-part></tp:taxon-name></italic> (Inger, Lakim, Biun &amp; Yambun, 1997)</td><td rowspan="1" colspan="1">
                <xref ref-type="bibr" rid="B23">Inger et al. 1997</xref>
              </td></tr><tr><td rowspan="1" colspan="1">
                <bold>35</bold>
              </td><td rowspan="1" colspan="1"><italic><tp:taxon-name><tp:taxon-name-part taxon-name-part-type="genus" reg="Leptobrachella">L.</tp:taxon-name-part><tp:taxon-name-part taxon-name-part-type="species" reg="melanoleuca">melanoleuca</tp:taxon-name-part></tp:taxon-name></italic> (Matsui, 2006)</td><td rowspan="1" colspan="1">
                <xref ref-type="bibr" rid="B32">Matsui 2006</xref>
              </td></tr><tr><td rowspan="1" colspan="1">
                <bold>36</bold>
              </td><td rowspan="1" colspan="1"><italic><tp:taxon-name><tp:taxon-name-part taxon-name-part-type="genus" reg="Leptobrachella">L.</tp:taxon-name-part><tp:taxon-name-part taxon-name-part-type="species" reg="melica">melica</tp:taxon-name-part></tp:taxon-name></italic> (Rowley, Stuart, Neang &amp; Emmett, 2010)</td><td rowspan="1" colspan="1">
                <xref ref-type="bibr" rid="B48">Rowley et al. 2010b</xref>
              </td></tr><tr><td rowspan="1" colspan="1">
                <bold>37</bold>
              </td><td rowspan="1" colspan="1"><italic><tp:taxon-name><tp:taxon-name-part taxon-name-part-type="genus" reg="Leptobrachella">L.</tp:taxon-name-part><tp:taxon-name-part taxon-name-part-type="species" reg="minima">minima</tp:taxon-name-part></tp:taxon-name></italic> (Taylor, 1962)</td><td rowspan="1" colspan="1"><xref ref-type="bibr" rid="B57">Taylor 1962</xref>; <xref ref-type="bibr" rid="B39">Ohler et al. 2011</xref></td></tr><tr><td rowspan="1" colspan="1">
                <bold>38</bold>
              </td><td rowspan="1" colspan="1"><italic><tp:taxon-name><tp:taxon-name-part taxon-name-part-type="genus" reg="Leptobrachella">L.</tp:taxon-name-part><tp:taxon-name-part taxon-name-part-type="species" reg="mjobergi">mjobergi</tp:taxon-name-part></tp:taxon-name></italic> Smith, 1925</td><td rowspan="1" colspan="1">
                <xref ref-type="bibr" rid="B14">Eto et al. 2015</xref>
              </td></tr><tr><td rowspan="1" colspan="1">
                <bold>39</bold>
              </td><td rowspan="1" colspan="1"><italic><tp:taxon-name><tp:taxon-name-part taxon-name-part-type="genus" reg="Leptobrachella">L.</tp:taxon-name-part><tp:taxon-name-part taxon-name-part-type="species" reg="nahangensis">nahangensis</tp:taxon-name-part></tp:taxon-name></italic> (Lathrop, Murphy, Orlov &amp; Ho, 1998)</td><td rowspan="1" colspan="1">
                <xref ref-type="bibr" rid="B27">Lathrop et al. 1998</xref>
              </td></tr><tr><td rowspan="1" colspan="1">
                <bold>40</bold>
              </td><td rowspan="1" colspan="1"><italic><tp:taxon-name><tp:taxon-name-part taxon-name-part-type="genus" reg="Leptobrachella">L.</tp:taxon-name-part><tp:taxon-name-part taxon-name-part-type="species" reg="natunae">natunae</tp:taxon-name-part></tp:taxon-name></italic> (Günther, 1895)</td><td rowspan="1" colspan="1">Günther 1895</td></tr><tr><td rowspan="1" colspan="1">
                <bold>41</bold>
              </td><td rowspan="1" colspan="1"><italic><tp:taxon-name><tp:taxon-name-part taxon-name-part-type="genus" reg="Leptobrachella">L.</tp:taxon-name-part><tp:taxon-name-part taxon-name-part-type="species" reg="nokrekensis">nokrekensis</tp:taxon-name-part></tp:taxon-name></italic> (Mathew &amp; Sen, 2010)</td><td rowspan="1" colspan="1">
                <xref ref-type="bibr" rid="B37">Mathew and Sen 2010</xref>
              </td></tr><tr><td rowspan="1" colspan="1">
                <bold>42</bold>
              </td><td rowspan="1" colspan="1"><italic><tp:taxon-name><tp:taxon-name-part taxon-name-part-type="genus" reg="Leptobrachella">L.</tp:taxon-name-part><tp:taxon-name-part taxon-name-part-type="species" reg="nyx">nyx</tp:taxon-name-part></tp:taxon-name></italic> (Ohler, Wollenberg, Grosjean, Hendrix, Vences, Ziegler &amp; Dubois, 2011)</td><td rowspan="1" colspan="1">
                <xref ref-type="bibr" rid="B39">Ohler et al. 2011</xref>
              </td></tr><tr><td rowspan="1" colspan="1">
                <bold>43</bold>
              </td><td rowspan="1" colspan="1"><italic><tp:taxon-name><tp:taxon-name-part taxon-name-part-type="genus" reg="Leptobrachella">L.</tp:taxon-name-part><tp:taxon-name-part taxon-name-part-type="species" reg="oshanensis">oshanensis</tp:taxon-name-part></tp:taxon-name></italic> (Liu, 1950)</td><td rowspan="1" colspan="1">
                <xref ref-type="bibr" rid="B16">Fei et al. 2009</xref>
              </td></tr><tr><td rowspan="1" colspan="1">
                <bold>44</bold>
              </td><td rowspan="1" colspan="1"><italic><tp:taxon-name><tp:taxon-name-part taxon-name-part-type="genus" reg="Leptobrachella">L.</tp:taxon-name-part><tp:taxon-name-part taxon-name-part-type="species" reg="pallida">pallida</tp:taxon-name-part></tp:taxon-name></italic> (Rowley, Tran, Le, Dau, Peloso, Nguyen, Hoang, Nguyen &amp; Ziegler, 2016)</td><td rowspan="1" colspan="1">
                <xref ref-type="bibr" rid="B45">Rowley et al. 2016</xref>
              </td></tr><tr><td rowspan="1" colspan="1">
                <bold>45</bold>
              </td><td rowspan="1" colspan="1"><italic><tp:taxon-name><tp:taxon-name-part taxon-name-part-type="genus" reg="Leptobrachella">L.</tp:taxon-name-part><tp:taxon-name-part taxon-name-part-type="species" reg="palmata">palmata</tp:taxon-name-part></tp:taxon-name></italic> Inger &amp; Stuebing, 1992</td><td rowspan="1" colspan="1">Inger and Stuebing 1992</td></tr><tr><td rowspan="1" colspan="1">
                <bold>46</bold>
              </td><td rowspan="1" colspan="1"><italic><tp:taxon-name><tp:taxon-name-part taxon-name-part-type="genus" reg="Leptobrachella">L.</tp:taxon-name-part><tp:taxon-name-part taxon-name-part-type="species" reg="parva">parva</tp:taxon-name-part></tp:taxon-name></italic> Dring, 1983</td><td rowspan="1" colspan="1">
                <xref ref-type="bibr" rid="B11">Dring 1983</xref>
              </td></tr><tr><td rowspan="1" colspan="1">
                <bold>47</bold>
              </td><td rowspan="1" colspan="1"><italic><tp:taxon-name><tp:taxon-name-part taxon-name-part-type="genus" reg="Leptobrachella">L.</tp:taxon-name-part><tp:taxon-name-part taxon-name-part-type="species" reg="pelodytoides">pelodytoides</tp:taxon-name-part></tp:taxon-name></italic> (Boulenger, 1893)</td><td rowspan="1" colspan="1"><xref ref-type="bibr" rid="B2">Boulenger 1893</xref>; <xref ref-type="bibr" rid="B39">Ohler et al. 2011</xref></td></tr><tr><td rowspan="1" colspan="1">
                <bold>48</bold>
              </td><td rowspan="1" colspan="1"><italic><tp:taxon-name><tp:taxon-name-part taxon-name-part-type="genus" reg="Leptobrachella">L.</tp:taxon-name-part><tp:taxon-name-part taxon-name-part-type="species" reg="petrops">petrops</tp:taxon-name-part></tp:taxon-name></italic> (Rowley, Dau, Hoang, Le, Cutajar &amp; Nguyen, 2017)</td><td rowspan="1" colspan="1">
                <xref ref-type="bibr" rid="B44">Rowley et al. 2017</xref>
              </td></tr><tr><td rowspan="1" colspan="1">
                <bold>49</bold>
              </td><td rowspan="1" colspan="1"><italic><tp:taxon-name><tp:taxon-name-part taxon-name-part-type="genus" reg="Leptobrachella">L.</tp:taxon-name-part><tp:taxon-name-part taxon-name-part-type="species" reg="pictua">pictua</tp:taxon-name-part></tp:taxon-name></italic> (Malkmus, 1992)</td><td rowspan="1" colspan="1">
                <xref ref-type="bibr" rid="B29">Malkmus 1992</xref>
              </td></tr><tr><td rowspan="1" colspan="1">
                <bold>50</bold>
              </td><td rowspan="1" colspan="1"><italic><tp:taxon-name><tp:taxon-name-part taxon-name-part-type="genus" reg="Leptobrachella">L.</tp:taxon-name-part><tp:taxon-name-part taxon-name-part-type="species" reg="platycephala">platycephala</tp:taxon-name-part></tp:taxon-name></italic> (Dehling, 2012)</td><td rowspan="1" colspan="1">
                <xref ref-type="bibr" rid="B8">Dehling 2012a</xref>
              </td></tr><tr><td rowspan="1" colspan="1">
                <bold>51</bold>
              </td><td rowspan="1" colspan="1"><italic><tp:taxon-name><tp:taxon-name-part taxon-name-part-type="genus" reg="Leptobrachella">L.</tp:taxon-name-part><tp:taxon-name-part taxon-name-part-type="species" reg="pluvialis">pluvialis</tp:taxon-name-part></tp:taxon-name></italic> (Ohler, Marquis, Swan &amp; Grosjean, 2000)</td><td rowspan="1" colspan="1"><xref ref-type="bibr" rid="B38">Ohler et al. 2000</xref>, <xref ref-type="bibr" rid="B39">2011</xref></td></tr><tr><td rowspan="1" colspan="1">
                <bold>52</bold>
              </td><td rowspan="1" colspan="1"><italic><tp:taxon-name><tp:taxon-name-part taxon-name-part-type="genus" reg="Leptobrachella">L.</tp:taxon-name-part><tp:taxon-name-part taxon-name-part-type="species" reg="puhoatensis">puhoatensis</tp:taxon-name-part></tp:taxon-name></italic> (Rowley, Dau &amp; Cao, 2017)</td><td rowspan="1" colspan="1">
                <xref ref-type="bibr" rid="B45">Rowley et al. 2016</xref>
              </td></tr><tr><td rowspan="1" colspan="1">
                <bold>53</bold>
              </td><td rowspan="1" colspan="1"><italic><tp:taxon-name><tp:taxon-name-part taxon-name-part-type="genus" reg="Leptobrachella">L.</tp:taxon-name-part><tp:taxon-name-part taxon-name-part-type="species" reg="purpura">purpura</tp:taxon-name-part></tp:taxon-name></italic> (Yang, Zeng &amp; Wang, 2018)</td><td rowspan="1" colspan="1">
                <xref ref-type="bibr" rid="B65">Yang et al. 2018</xref>
              </td></tr><tr><td rowspan="1" colspan="1">
                <bold>54</bold>
              </td><td rowspan="1" colspan="1"><italic><tp:taxon-name><tp:taxon-name-part taxon-name-part-type="genus" reg="Leptobrachella">L.</tp:taxon-name-part><tp:taxon-name-part taxon-name-part-type="species" reg="pyrrhops">pyrrhops</tp:taxon-name-part></tp:taxon-name></italic> (Poyarkov, Rowley, Gogoleva, Vassilieva, Galoyan &amp; Orlov, 2015)</td><td rowspan="1" colspan="1">
                <xref ref-type="bibr" rid="B40">Poyarkov et al. 2015</xref>
              </td></tr><tr><td rowspan="1" colspan="1">
                <bold>55</bold>
              </td><td rowspan="1" colspan="1"><italic><tp:taxon-name><tp:taxon-name-part taxon-name-part-type="genus" reg="Leptobrachella">L.</tp:taxon-name-part><tp:taxon-name-part taxon-name-part-type="species" reg="rowleyae">rowleyae</tp:taxon-name-part></tp:taxon-name></italic> (Nguyen, Poyarkov, Le, Vo, Ninh, Duong, Murphy &amp; Sang, 2018)</td><td rowspan="1" colspan="1">
                <xref ref-type="bibr" rid="B60">Nguyen et al. 2018</xref>
              </td></tr><tr><td rowspan="1" colspan="1">
                <bold>56</bold>
              </td><td rowspan="1" colspan="1"><italic><tp:taxon-name><tp:taxon-name-part taxon-name-part-type="genus" reg="Leptobrachella">L.</tp:taxon-name-part><tp:taxon-name-part taxon-name-part-type="species" reg="sabahmontana">sabahmontana</tp:taxon-name-part></tp:taxon-name></italic> (Matsui, Nishikawa &amp; Yambun, 2014)</td><td rowspan="1" colspan="1">
                <xref ref-type="bibr" rid="B35">Matsui et al. 2014a</xref>
              </td></tr><tr><td rowspan="1" colspan="1">
                <bold>57</bold>
              </td><td rowspan="1" colspan="1"><italic><tp:taxon-name><tp:taxon-name-part taxon-name-part-type="genus" reg="Leptobrachella">L.</tp:taxon-name-part><tp:taxon-name-part taxon-name-part-type="species" reg="serasanae">serasanae</tp:taxon-name-part></tp:taxon-name></italic> Dring, 1983</td><td rowspan="1" colspan="1">
                <xref ref-type="bibr" rid="B11">Dring 1983</xref>
              </td></tr><tr><td rowspan="1" colspan="1">
                <bold>58</bold>
              </td><td rowspan="1" colspan="1"><italic><tp:taxon-name><tp:taxon-name-part taxon-name-part-type="genus" reg="Leptobrachella">L.</tp:taxon-name-part><tp:taxon-name-part taxon-name-part-type="species" reg="sola">sola</tp:taxon-name-part></tp:taxon-name></italic> (Matsui, 2006)</td><td rowspan="1" colspan="1">
                <xref ref-type="bibr" rid="B32">Matsui 2006</xref>
              </td></tr><tr><td rowspan="1" colspan="1">
                <bold>59</bold>
              </td><td rowspan="1" colspan="1"><italic><tp:taxon-name><tp:taxon-name-part taxon-name-part-type="genus" reg="Leptobrachella">L.</tp:taxon-name-part><tp:taxon-name-part taxon-name-part-type="species" reg="sungi">sungi</tp:taxon-name-part></tp:taxon-name></italic> (Lathrop, Murphy, Orlov &amp; Ho, 1998)</td><td rowspan="1" colspan="1">
                <xref ref-type="bibr" rid="B27">Lathrop et al. 1998</xref>
              </td></tr><tr><td rowspan="1" colspan="1">
                <bold>60</bold>
              </td><td rowspan="1" colspan="1"><italic><tp:taxon-name><tp:taxon-name-part taxon-name-part-type="genus" reg="Leptobrachella">L.</tp:taxon-name-part><tp:taxon-name-part taxon-name-part-type="species" reg="tadungensis">tadungensis</tp:taxon-name-part></tp:taxon-name></italic> (Rowley, Tran, Le, Dau, Peloso, Nguyen, Hoang, Nguyen &amp; Ziegler, 2016)</td><td rowspan="1" colspan="1">
                <xref ref-type="bibr" rid="B45">Rowley et al. 2016</xref>
              </td></tr><tr><td rowspan="1" colspan="1">
                <bold>61</bold>
              </td><td rowspan="1" colspan="1"><italic><tp:taxon-name><tp:taxon-name-part taxon-name-part-type="genus" reg="Leptobrachella">L.</tp:taxon-name-part><tp:taxon-name-part taxon-name-part-type="species" reg="tamdil">tamdil</tp:taxon-name-part></tp:taxon-name></italic> (Sengupta, Sailo, Lalremsanga, Das &amp; Das, 2010)</td><td rowspan="1" colspan="1">
                <xref ref-type="bibr" rid="B53">Sengupta et al. 2010</xref>
              </td></tr><tr><td rowspan="1" colspan="1">
                <bold>62</bold>
              </td><td rowspan="1" colspan="1"><italic><tp:taxon-name><tp:taxon-name-part taxon-name-part-type="genus" reg="Leptobrachella">L.</tp:taxon-name-part><tp:taxon-name-part taxon-name-part-type="species" reg="tengchongensis">tengchongensis</tp:taxon-name-part></tp:taxon-name></italic> (Yang, Wang, Chen &amp; Rao, 2016)</td><td rowspan="1" colspan="1">
                <xref ref-type="bibr" rid="B63">Yang et al. 2016</xref>
              </td></tr><tr><td rowspan="1" colspan="1">
                <bold>63</bold>
              </td><td rowspan="1" colspan="1"><italic><tp:taxon-name><tp:taxon-name-part taxon-name-part-type="genus" reg="Leptobrachella">L.</tp:taxon-name-part><tp:taxon-name-part taxon-name-part-type="species" reg="tuberosa">tuberosa</tp:taxon-name-part></tp:taxon-name></italic> (Inger, Orlov &amp; Darevsky, 1999)</td><td rowspan="1" colspan="1">
                <xref ref-type="bibr" rid="B24">Inger et al. 1999</xref>
              </td></tr><tr><td rowspan="1" colspan="1">
                <bold>64</bold>
              </td><td rowspan="1" colspan="1"><italic><tp:taxon-name><tp:taxon-name-part taxon-name-part-type="genus" reg="Leptobrachella">L.</tp:taxon-name-part><tp:taxon-name-part taxon-name-part-type="species" reg="ventripunctata">ventripunctata</tp:taxon-name-part></tp:taxon-name></italic> (Fei, Ye &amp; Li, 1990)</td><td rowspan="1" colspan="1">
                <xref ref-type="bibr" rid="B16">Fei et al. 2009</xref>
              </td></tr><tr><td rowspan="1" colspan="1">
                <bold>65</bold>
              </td><td rowspan="1" colspan="1"><italic><tp:taxon-name><tp:taxon-name-part taxon-name-part-type="genus" reg="Leptobrachella">L.</tp:taxon-name-part><tp:taxon-name-part taxon-name-part-type="species" reg="yingjiangensis">yingjiangensis</tp:taxon-name-part></tp:taxon-name></italic> (Yang, Zeng &amp; Wang)</td><td rowspan="1" colspan="1">
                <xref ref-type="bibr" rid="B65">Yang et al. 2018</xref>
              </td></tr><tr><td rowspan="1" colspan="1">
                <bold>66</bold>
              </td><td rowspan="1" colspan="1"><italic><tp:taxon-name><tp:taxon-name-part taxon-name-part-type="genus" reg="Leptobrachella">L.</tp:taxon-name-part><tp:taxon-name-part taxon-name-part-type="species" reg="zhangyapingi">zhangyapingi</tp:taxon-name-part></tp:taxon-name></italic> (Jiang, Yan, Suwannapoom, Chomdej &amp; Che, 2013)</td><td rowspan="1" colspan="1">
                <xref ref-type="bibr" rid="B26">Jiang et al. 2013</xref>
              </td></tr></tbody></table></table-wrap><fig id="F1" position="float" orientation="portrait"><label>Figure 1.</label><caption><p>Collection localities of the two new <italic><tp:taxon-name><tp:taxon-name-part taxon-name-part-type="genus" reg="Leptobrachella">Leptobrachella</tp:taxon-name-part></tp:taxon-name></italic> species: <bold>1</bold> the type locality of <italic><tp:taxon-name><tp:taxon-name-part taxon-name-part-type="genus" reg="Leptobrachella">Leptobrachella</tp:taxon-name-part><tp:taxon-name-part taxon-name-part-type="species" reg="yunkaiensis">yunkaiensis</tp:taxon-name-part></tp:taxon-name></italic> sp. n., Dawuling Forest Station in Guangdong Province <bold>2</bold> the type locality of <italic><tp:taxon-name><tp:taxon-name-part taxon-name-part-type="genus" reg="Leptobrachella">L.</tp:taxon-name-part><tp:taxon-name-part taxon-name-part-type="species" reg="wuhuangmontis">wuhuangmontis</tp:taxon-name-part></tp:taxon-name></italic> sp. n., Mt. Wuhuang in Guangxi Province.</p></caption><graphic xmlns:xlink="http://www.w3.org/1999/xlink" xlink:href="zookeys-776-105-g001.jpg" position="float" orientation="portrait" xlink:type="simple" id="oo_219195.jpg"/></fig></tp:treatment-sec><ref-list><ref id="B49"><mixed-citation xmlns:xlink="http://www.w3.org/1999/xlink" xlink:type="simple"><person-group><name name-style="western"><surname>Rowley</surname><given-names>JJ</given-names></name><name name-style="western"><surname>Stuart</surname><given-names>BL</given-names></name><name name-style="western"><surname>Richards</surname><given-names>SJ</given-names></name><name name-style="western"><surname>Phimmachak</surname><given-names>S</given-names></name><name name-style="western"><surname>Sivongxay</surname><given-names>N</given-names></name></person-group> (<year>2010c</year>) <article-title>A new species of <italic><tp:taxon-name><tp:taxon-name-part taxon-name-part-type="genus">Leptolalax</tp:taxon-name-part></tp:taxon-name></italic> (<tp:taxon-name><tp:taxon-name-part taxon-name-part-type="order">Anura</tp:taxon-name-part></tp:taxon-name>: <tp:taxon-name><tp:taxon-name-part taxon-name-part-type="family">Megophryidae</tp:taxon-name-part></tp:taxon-name>) from Laos.</article-title><source>Zootaxa</source><volume>2681</volume>: <fpage>35</fpage>–<lpage>46</lpage>.</mixed-citation></ref><ref id="B16"><mixed-citation xmlns:xlink="http://www.w3.org/1999/xlink" xlink:type="simple"><person-group><name name-style="western"><surname>Fei</surname><given-names>L</given-names></name><name name-style="western"><surname>Hu</surname><given-names>SQ</given-names></name><name name-style="western"><surname>Ye</surname><given-names>CY</given-names></name><name name-style="western"><surname>Huang</surname><given-names>YZ</given-names></name></person-group> (<year>2009</year>) <source>Fauna Sinica. <tp:taxon-name><tp:taxon-name-part taxon-name-part-type="class">Amphibia</tp:taxon-name-part></tp:taxon-name> Vol. 2 <tp:taxon-name><tp:taxon-name-part taxon-name-part-type="order">Anura</tp:taxon-name-part></tp:taxon-name>.</source><publisher-name>Science Press</publisher-name>, <publisher-loc>Beijing</publisher-loc>, <size units="page">957 pp</size>. [In Chinese]</mixed-citation></ref><ref id="B42"><mixed-citation xmlns:xlink="http://www.w3.org/1999/xlink" xlink:type="simple"><person-group><name name-style="western"><surname>Rowley</surname><given-names>JJ</given-names></name><name name-style="western"><surname>Cao</surname><given-names>TT</given-names></name></person-group> (<year>2009</year>) <article-title>A new species of <italic><tp:taxon-name><tp:taxon-name-part taxon-name-part-type="genus">Leptolalax</tp:taxon-name-part></tp:taxon-name></italic> (<tp:taxon-name><tp:taxon-name-part taxon-name-part-type="order">Anura</tp:taxon-name-part></tp:taxon-name>: <tp:taxon-name><tp:taxon-name-part taxon-name-part-type="family">Megophryidae</tp:taxon-name-part></tp:taxon-name>) from central Vietnam.</article-title><source>Zootaxa</source><volume>2198</volume>: <fpage>51</fpage>–<lpage>60</lpage>.</mixed-citation></ref><ref id="B31"><mixed-citation xmlns:xlink="http://www.w3.org/1999/xlink" xlink:type="simple"><person-group><name name-style="western"><surname>Matsui</surname><given-names>M</given-names></name></person-group> (<year>1997</year>) <article-title>Call characteristics of Malaysian <italic><tp:taxon-name><tp:taxon-name-part taxon-name-part-type="genus">Leptolalax</tp:taxon-name-part></tp:taxon-name></italic> with a description of two new species (<tp:taxon-name><tp:taxon-name-part taxon-name-part-type="order">Anura</tp:taxon-name-part></tp:taxon-name>: <tp:taxon-name><tp:taxon-name-part taxon-name-part-type="family">Pelobatidae</tp:taxon-name-part></tp:taxon-name>).</article-title><source>Copeia</source><volume>16</volume>: <fpage>158</fpage>–<lpage>165</lpage>. <ext-link xlink:type="simple" ext-link-type="doi" xlink:href="10.2307/1447851">https://doi.org/10.2307/1447851</ext-link></mixed-citation></ref><ref id="B45"><mixed-citation xmlns:xlink="http://www.w3.org/1999/xlink" xlink:type="simple"><person-group><name name-style="western"><surname>Rowley</surname><given-names>JJ</given-names></name><name name-style="western"><surname>Tran</surname><given-names>DTA</given-names></name><name name-style="western"><surname>Le</surname><given-names>DTT</given-names></name><name name-style="western"><surname>Dau</surname><given-names>VQ</given-names></name><name name-style="western"><surname>Peloso</surname><given-names>PLV</given-names></name><name name-style="western"><surname>Nguyen</surname><given-names>TQ</given-names></name><name name-style="western"><surname>Hoang</surname><given-names>HD</given-names></name><name name-style="western"><surname>Nguyen</surname><given-names>TT</given-names></name><name name-style="western"><surname>Ziegler</surname><given-names>T</given-names></name></person-group> (<year>2016</year>) <article-title>Five new, microendemic Asian Leaf-litter Frogs (<italic><tp:taxon-name><tp:taxon-name-part taxon-name-part-type="genus">Leptolalax</tp:taxon-name-part></tp:taxon-name></italic>) from the southern Annamite mountains, Vietnam.</article-title><source>Zootaxa</source><volume>4085</volume>: <fpage>63</fpage>–<lpage>102</lpage>. <ext-link xlink:type="simple" ext-link-type="doi" xlink:href="10.11646/zootaxa.4085.1.3">https://doi.org/10.11646/zootaxa.4085.1.3</ext-link></mixed-citation></ref><ref id="B11"><mixed-citation xmlns:xlink="http://www.w3.org/1999/xlink" xlink:type="simple"><person-group><name name-style="western"><surname>Dring</surname><given-names>J</given-names></name></person-group> (<year>1983</year>) <article-title>Frogs of the genus <italic><tp:taxon-name><tp:taxon-name-part taxon-name-part-type="genus">Leptobrachella</tp:taxon-name-part></tp:taxon-name></italic> (<tp:taxon-name><tp:taxon-name-part taxon-name-part-type="family">Pelobatidae</tp:taxon-name-part></tp:taxon-name>).</article-title><source><tp:taxon-name><tp:taxon-name-part taxon-name-part-type="class">Amphibia</tp:taxon-name-part></tp:taxon-name>-Reptillia</source><volume>4</volume>: <fpage>89</fpage>–<lpage>102</lpage>. <ext-link xlink:type="simple" ext-link-type="doi" xlink:href="10.1163/156853883X00012">https://doi.org/10.1163/156853883X00012</ext-link></mixed-citation></ref><ref id="B15"><mixed-citation xmlns:xlink="http://www.w3.org/1999/xlink" xlink:type="simple"><person-group><name name-style="western"><surname>Eto</surname><given-names>K</given-names></name><name name-style="western"><surname>Matsui</surname><given-names>M</given-names></name><name name-style="western"><surname>Nishikawa</surname><given-names>K</given-names></name></person-group> (<year>2016</year>) <article-title>A new highland species of dwarf litter frog genus <italic><tp:taxon-name><tp:taxon-name-part taxon-name-part-type="genus">Leptobrachella</tp:taxon-name-part></tp:taxon-name></italic> (<tp:taxon-name><tp:taxon-name-part taxon-name-part-type="class">Amphibia</tp:taxon-name-part></tp:taxon-name>, <tp:taxon-name><tp:taxon-name-part taxon-name-part-type="order">Anura</tp:taxon-name-part></tp:taxon-name>, <tp:taxon-name><tp:taxon-name-part taxon-name-part-type="family">Megophryidae</tp:taxon-name-part></tp:taxon-name>) from Sarawak.</article-title><source>Raffles Bulletin of Zoology</source><volume>64</volume>: <fpage>194</fpage>–<lpage>203</lpage>.</mixed-citation></ref><ref id="B47"><mixed-citation xmlns:xlink="http://www.w3.org/1999/xlink" xlink:type="simple"><person-group><name name-style="western"><surname>Rowley</surname><given-names>JJ</given-names></name><name name-style="western"><surname>Le</surname><given-names>DTT</given-names></name><name name-style="western"><surname>Tran</surname><given-names>DTA</given-names></name><name name-style="western"><surname>Hoang</surname><given-names>DH</given-names></name></person-group> (<year>2011</year>) <article-title>A new species of <italic><tp:taxon-name><tp:taxon-name-part taxon-name-part-type="genus">Leptobrachella</tp:taxon-name-part></tp:taxon-name></italic> (<tp:taxon-name><tp:taxon-name-part taxon-name-part-type="order">Anura</tp:taxon-name-part></tp:taxon-name>: <tp:taxon-name><tp:taxon-name-part taxon-name-part-type="family">Megophryidae</tp:taxon-name-part></tp:taxon-name>) from southern Vietnam.</article-title><source>Zootaxa</source><volume>2796</volume>: <fpage>15</fpage>–<lpage>28</lpage>.</mixed-citation></ref><ref id="B43"><mixed-citation xmlns:xlink="http://www.w3.org/1999/xlink" xlink:type="simple"><person-group><name name-style="western"><surname>Rowley</surname><given-names>JJ</given-names></name><name name-style="western"><surname>Dau</surname><given-names>VQ</given-names></name><name name-style="western"><surname>Nguyen</surname><given-names>TT</given-names></name></person-group> (<year>2013</year>) <article-title>A new species of <italic><tp:taxon-name><tp:taxon-name-part taxon-name-part-type="genus">Leptolalax</tp:taxon-name-part></tp:taxon-name></italic> (<tp:taxon-name><tp:taxon-name-part taxon-name-part-type="order">Anura</tp:taxon-name-part></tp:taxon-name>: <tp:taxon-name><tp:taxon-name-part taxon-name-part-type="family">Megophryidae</tp:taxon-name-part></tp:taxon-name>) from the highest mountain in Indochina.</article-title><source>Zootaxa</source><volume>3737</volume>(<issue>4</issue>): <fpage>415</fpage>–<lpage>428</lpage>. <ext-link xlink:type="simple" ext-link-type="doi" xlink:href="10.11646/zootaxa.3737.4.5">https://doi.org/10.11646/zootaxa.3737.4.5</ext-link></mixed-citation></ref><ref id="B39"><mixed-citation xmlns:xlink="http://www.w3.org/1999/xlink" xlink:type="simple"><person-group><name name-style="western"><surname>Ohler</surname><given-names>A</given-names></name><name name-style="western"><surname>Wollenberg</surname><given-names>KC</given-names></name><name name-style="western"><surname>Grosjean</surname><given-names>S</given-names></name><name name-style="western"><surname>Hendrix</surname><given-names>R</given-names></name><name name-style="western"><surname>Vences</surname><given-names>M</given-names></name><name name-style="western"><surname>Ziegler</surname><given-names>T</given-names></name><name name-style="western"><surname>Dubois</surname><given-names>A</given-names></name></person-group> (<year>2011</year>) <article-title>Sorting out <italic><tp:taxon-name><tp:taxon-name-part taxon-name-part-type="genus">Lalos</tp:taxon-name-part></tp:taxon-name></italic>: description of new species and additional taxonomic data on megophryid frogs from northern Indochina (genus <italic><tp:taxon-name><tp:taxon-name-part taxon-name-part-type="genus">Leptolalax</tp:taxon-name-part></tp:taxon-name></italic>, <tp:taxon-name><tp:taxon-name-part taxon-name-part-type="family">Megophryidae</tp:taxon-name-part></tp:taxon-name>, <tp:taxon-name><tp:taxon-name-part taxon-name-part-type="order">Anura</tp:taxon-name-part></tp:taxon-name>).</article-title><source>Zootaxa</source><volume>3147</volume>: <fpage>1</fpage>–<lpage>83</lpage>.</mixed-citation></ref><ref id="B14"><mixed-citation xmlns:xlink="http://www.w3.org/1999/xlink" xlink:type="simple"><person-group><name name-style="western"><surname>Eto</surname><given-names>K</given-names></name><name name-style="western"><surname>Matsui</surname><given-names>M</given-names></name><name name-style="western"><surname>Nishikawa</surname><given-names>K</given-names></name></person-group> (<year>2015</year>) <article-title>Description of a new species of the genus <italic><tp:taxon-name><tp:taxon-name-part taxon-name-part-type="genus">Leptobrachella</tp:taxon-name-part></tp:taxon-name></italic> (<tp:taxon-name><tp:taxon-name-part taxon-name-part-type="class">Amphibia</tp:taxon-name-part></tp:taxon-name>, <tp:taxon-name><tp:taxon-name-part taxon-name-part-type="order">Anura</tp:taxon-name-part></tp:taxon-name>, <tp:taxon-name><tp:taxon-name-part taxon-name-part-type="family">Megophryidae</tp:taxon-name-part></tp:taxon-name>) from Borneo.</article-title><source>Current Herpetology</source><volume>34</volume>(<issue>2</issue>): <fpage>128</fpage>–<lpage>139</lpage>. <ext-link xlink:type="simple" ext-link-type="doi" xlink:href="10.5358/hsj.34.128">https://doi.org/10.5358/hsj.34.128</ext-link></mixed-citation></ref><ref id="B46"><mixed-citation xmlns:xlink="http://www.w3.org/1999/xlink" xlink:type="simple"><person-group><name name-style="western"><surname>Rowley</surname><given-names>JJ</given-names></name><name name-style="western"><surname>Hoang</surname><given-names>DH</given-names></name><name name-style="western"><surname>Le</surname><given-names>TTD</given-names></name><name name-style="western"><surname>Dau</surname><given-names>QV</given-names></name><name name-style="western"><surname>Cao</surname><given-names>TT</given-names></name></person-group> (<year>2010a</year>) <article-title>A new species of <italic><tp:taxon-name><tp:taxon-name-part taxon-name-part-type="genus">Leptolalax</tp:taxon-name-part></tp:taxon-name></italic> (<tp:taxon-name><tp:taxon-name-part taxon-name-part-type="order">Anura</tp:taxon-name-part></tp:taxon-name>: <tp:taxon-name><tp:taxon-name-part taxon-name-part-type="family">Megophryidae</tp:taxon-name-part></tp:taxon-name>) from Vietnam and further information on <italic><tp:taxon-name><tp:taxon-name-part taxon-name-part-type="genus">Leptolalax</tp:taxon-name-part><tp:taxon-name-part taxon-name-part-type="species">tuberosus</tp:taxon-name-part></tp:taxon-name></italic>.</article-title><source>Zootaxa</source><volume>2660</volume>: <fpage>33</fpage>–<lpage>45</lpage>.</mixed-citation></ref><ref id="B25"><mixed-citation xmlns:xlink="http://www.w3.org/1999/xlink" xlink:type="simple"><person-group><name name-style="western"><surname>Inger</surname><given-names>RF</given-names></name><name name-style="western"><surname>Stuebing</surname><given-names>RB</given-names></name><name name-style="western"><surname>Tan</surname><given-names>FL</given-names></name></person-group> (<year>1995</year>) <article-title>New species and new records of anurans from Borneo.</article-title><source>Raffles Bulletin of Zoology</source><volume>43</volume>: <fpage>115</fpage>–<lpage>132</lpage>.</mixed-citation></ref><ref id="B33"><mixed-citation xmlns:xlink="http://www.w3.org/1999/xlink" xlink:type="simple"><person-group><name name-style="western"><surname>Matsui</surname><given-names>M</given-names></name><name name-style="western"><surname>Dehling</surname><given-names>JM</given-names></name></person-group> (<year>2012</year>) <article-title>Notes on an enigmatic Bornean megophryid, <italic><tp:taxon-name><tp:taxon-name-part taxon-name-part-type="genus">Leptolalax</tp:taxon-name-part><tp:taxon-name-part taxon-name-part-type="species">dringi</tp:taxon-name-part></tp:taxon-name></italic> Dubois, 1987 (<tp:taxon-name><tp:taxon-name-part taxon-name-part-type="class">Amphibia</tp:taxon-name-part></tp:taxon-name>: <tp:taxon-name><tp:taxon-name-part taxon-name-part-type="order">Anura</tp:taxon-name-part></tp:taxon-name>).</article-title><source>Zootaxa</source><volume>3317</volume>: <fpage>49</fpage>–<lpage>58</lpage>.</mixed-citation></ref><ref id="B50"><mixed-citation xmlns:xlink="http://www.w3.org/1999/xlink" xlink:type="simple"><person-group><name name-style="western"><surname>Rowley</surname><given-names>JJ</given-names></name><name name-style="western"><surname>Hoang</surname><given-names>HD</given-names></name><name name-style="western"><surname>Dau</surname><given-names>VQ</given-names></name><name name-style="western"><surname>Le</surname><given-names>TTD</given-names></name><name name-style="western"><surname>Cao</surname><given-names>TT</given-names></name></person-group> (<year>2012</year>) <article-title>A new species of <italic><tp:taxon-name><tp:taxon-name-part taxon-name-part-type="genus">Leptolalax</tp:taxon-name-part></tp:taxon-name></italic> (<tp:taxon-name><tp:taxon-name-part taxon-name-part-type="order">Anura</tp:taxon-name-part></tp:taxon-name>: <tp:taxon-name><tp:taxon-name-part taxon-name-part-type="family">Megophryidae</tp:taxon-name-part></tp:taxon-name>) from central Vietnam.</article-title><source>Zootaxa</source><volume>3321</volume>: <fpage>56</fpage>–<lpage>68</lpage>.</mixed-citation></ref><ref id="B7"><mixed-citation xmlns:xlink="http://www.w3.org/1999/xlink" xlink:type="simple"><person-group><name name-style="western"><surname>Dehling</surname><given-names>JM</given-names></name><name name-style="western"><surname>Matsui</surname><given-names>M</given-names></name></person-group> (<year>2013</year>) <article-title>A new species of <italic><tp:taxon-name><tp:taxon-name-part taxon-name-part-type="genus">Leptolalax</tp:taxon-name-part></tp:taxon-name></italic> (<tp:taxon-name><tp:taxon-name-part taxon-name-part-type="order">Anura</tp:taxon-name-part></tp:taxon-name>: <tp:taxon-name><tp:taxon-name-part taxon-name-part-type="family">Megophryidae</tp:taxon-name-part></tp:taxon-name>) from Gunung Mulu National Park, Sarawak, East Malaysia (Borneo).</article-title><source>Zootaxa</source><volume>3670</volume>(<issue>1</issue>): <fpage>33</fpage>–<lpage>44</lpage>.</mixed-citation></ref><ref id="B32"><mixed-citation xmlns:xlink="http://www.w3.org/1999/xlink" xlink:type="simple"><person-group><name name-style="western"><surname>Matsui</surname><given-names>M</given-names></name></person-group> (<year>2006</year>) <article-title>Three new species of <italic><tp:taxon-name><tp:taxon-name-part taxon-name-part-type="genus">Leptolalax</tp:taxon-name-part></tp:taxon-name></italic> from Thailand (<tp:taxon-name><tp:taxon-name-part taxon-name-part-type="class">Amphibia</tp:taxon-name-part></tp:taxon-name>, <tp:taxon-name><tp:taxon-name-part taxon-name-part-type="order">Anura</tp:taxon-name-part></tp:taxon-name>, <tp:taxon-name><tp:taxon-name-part taxon-name-part-type="family">Megophryidae</tp:taxon-name-part></tp:taxon-name>).</article-title><source>Zoological Science</source><volume>23</volume>(<issue>9</issue>): <fpage>821</fpage>–<lpage>830</lpage>. <ext-link xlink:type="simple" ext-link-type="doi" xlink:href="10.2108/zsj.23.821">https://doi.org/10.2108/zsj.23.821</ext-link></mixed-citation></ref><ref id="B20"><mixed-citation xmlns:xlink="http://www.w3.org/1999/xlink" xlink:type="simple"><person-group><name name-style="western"><surname>Günther</surname><given-names>A</given-names></name></person-group> (<year>1872</year>) <article-title>On the reptiles and amphibians of Borneo.</article-title><source>Proceedings of the Scientific Meetings of the Zoological Society of London</source><volume>1872</volume>: <fpage>586</fpage>–<lpage>600</lpage>.</mixed-citation></ref><ref id="B9"><mixed-citation xmlns:xlink="http://www.w3.org/1999/xlink" xlink:type="simple"><person-group><name name-style="western"><surname>Dehling</surname><given-names>JM</given-names></name></person-group> (<year>2012b</year>) <article-title>Redescription of <italic><tp:taxon-name><tp:taxon-name-part taxon-name-part-type="genus">Leptolalax</tp:taxon-name-part><tp:taxon-name-part taxon-name-part-type="species">gracilis</tp:taxon-name-part></tp:taxon-name></italic> (Günther, 1872) from Borneo and taxonomic status of two populations of <italic><tp:taxon-name><tp:taxon-name-part taxon-name-part-type="genus">Leptolalax</tp:taxon-name-part></tp:taxon-name></italic> (<tp:taxon-name><tp:taxon-name-part taxon-name-part-type="order">Anura</tp:taxon-name-part></tp:taxon-name>: <tp:taxon-name><tp:taxon-name-part taxon-name-part-type="family">Megophryidae</tp:taxon-name-part></tp:taxon-name>) from Peninsular Malaysia.</article-title><source>Zootaxa</source><volume>3328</volume>: <fpage>20</fpage>–<lpage>34</lpage>.</mixed-citation></ref><ref id="B3"><mixed-citation xmlns:xlink="http://www.w3.org/1999/xlink" xlink:type="simple"><person-group><name name-style="western"><surname>Boulenger</surname><given-names>GA</given-names></name></person-group> (<year>1900</year>) <article-title>Descriptions of new batrachians and reptiles from the Larut Hills, Perak.</article-title><source>Annals and Magazine of Natural History</source><volume>6</volume>: <fpage>186</fpage>–<lpage>194</lpage>. <ext-link xlink:type="simple" ext-link-type="doi" xlink:href="10.1080/00222930008678356">https://doi.org/10.1080/00222930008678356</ext-link></mixed-citation></ref><ref id="B51"><mixed-citation xmlns:xlink="http://www.w3.org/1999/xlink" xlink:type="simple"><person-group><name name-style="western"><surname>Rowley</surname><given-names>JJ</given-names></name><name name-style="western"><surname>Stuart</surname><given-names>BL</given-names></name><name name-style="western"><surname>Neang</surname><given-names>T</given-names></name><name name-style="western"><surname>Hoang</surname><given-names>HD</given-names></name><name name-style="western"><surname>Dau</surname><given-names>VQ</given-names></name><name name-style="western"><surname>Nguyen</surname><given-names>TT</given-names></name><name name-style="western"><surname>Emmett</surname><given-names>DA</given-names></name></person-group> (<year>2015a</year>) <article-title>A new species of <italic><tp:taxon-name><tp:taxon-name-part taxon-name-part-type="genus">Leptolalax</tp:taxon-name-part></tp:taxon-name></italic> (<tp:taxon-name><tp:taxon-name-part taxon-name-part-type="order">Anura</tp:taxon-name-part></tp:taxon-name>: <tp:taxon-name><tp:taxon-name-part taxon-name-part-type="family">Megophryidae</tp:taxon-name-part></tp:taxon-name>) from Vietnam and Cambodia.</article-title><source>Zootaxa</source><volume>4039</volume>: <fpage>401</fpage>–<lpage>417</lpage>. <ext-link xlink:type="simple" ext-link-type="doi" xlink:href="10.11646/zootaxa.4039.3.1">https://doi.org/10.11646/zootaxa.4039.3.1</ext-link></mixed-citation></ref><ref id="B19"><mixed-citation xmlns:xlink="http://www.w3.org/1999/xlink" xlink:type="simple"><person-group><name name-style="western"><surname>Grismer</surname><given-names>LL</given-names></name><name name-style="western"><surname>Grismer</surname><given-names>JL</given-names></name><name name-style="western"><surname>Youmans</surname><given-names>TM</given-names></name></person-group> (<year>2004</year>) <article-title>A new species of <italic><tp:taxon-name><tp:taxon-name-part taxon-name-part-type="genus">Leptolalax</tp:taxon-name-part></tp:taxon-name></italic> (<tp:taxon-name><tp:taxon-name-part taxon-name-part-type="order">Anura</tp:taxon-name-part></tp:taxon-name>: <tp:taxon-name><tp:taxon-name-part taxon-name-part-type="family">Megophryidae</tp:taxon-name-part></tp:taxon-name>) from Pulau Tioman, West Malaysia.</article-title><source>Asiatic Herpetological Research</source><volume>10</volume>: <fpage>8</fpage>–<lpage>11</lpage>.</mixed-citation></ref><ref id="B34"><mixed-citation xmlns:xlink="http://www.w3.org/1999/xlink" xlink:type="simple"><person-group><name name-style="western"><surname>Matsui</surname><given-names>M</given-names></name><name name-style="western"><surname>Belabut</surname><given-names>DM</given-names></name><name name-style="western"><surname>Ahmad</surname><given-names>N</given-names></name><name name-style="western"><surname>Yong</surname><given-names>HS</given-names></name></person-group> (<year>2009</year>) <article-title>A new species of <italic><tp:taxon-name><tp:taxon-name-part taxon-name-part-type="genus">Leptolalax</tp:taxon-name-part></tp:taxon-name></italic> (<tp:taxon-name><tp:taxon-name-part taxon-name-part-type="class">Amphibia</tp:taxon-name-part></tp:taxon-name>, <tp:taxon-name><tp:taxon-name-part taxon-name-part-type="order">Anura</tp:taxon-name-part></tp:taxon-name>, <tp:taxon-name><tp:taxon-name-part taxon-name-part-type="family">Megophryidae</tp:taxon-name-part></tp:taxon-name>) from Peninsular Malaysia.</article-title><source>Zoological Science</source><volume>26</volume>(<issue>3</issue>): <fpage>243</fpage>–<lpage>247</lpage>. <ext-link xlink:type="simple" ext-link-type="doi" xlink:href="10.2108/zsj.26.243">https://doi.org/10.2108/zsj.26.243</ext-link></mixed-citation></ref><ref id="B6"><mixed-citation xmlns:xlink="http://www.w3.org/1999/xlink" xlink:type="simple"><person-group><name name-style="western"><surname>Das</surname><given-names>I</given-names></name><name name-style="western"><surname>Tron</surname><given-names>RKL</given-names></name><name name-style="western"><surname>Rangad</surname><given-names>D</given-names></name><name name-style="western"><surname>Hooroo</surname><given-names>RN</given-names></name></person-group> (<year>2010</year>) <article-title>A new species of <italic><tp:taxon-name><tp:taxon-name-part taxon-name-part-type="genus">Leptolalax</tp:taxon-name-part></tp:taxon-name></italic> (<tp:taxon-name><tp:taxon-name-part taxon-name-part-type="order">Anura</tp:taxon-name-part></tp:taxon-name>: <tp:taxon-name><tp:taxon-name-part taxon-name-part-type="family">Megophryidae</tp:taxon-name-part></tp:taxon-name>) from the sacred groves of Mawphlang, Meghalaya, north-eastern India.</article-title><source>Zootaxa</source><volume>2339</volume>: <fpage>44</fpage>–<lpage>56</lpage>.</mixed-citation></ref><ref id="B1"><mixed-citation xmlns:xlink="http://www.w3.org/1999/xlink" xlink:type="simple"><person-group><name name-style="western"><surname>Anderson</surname><given-names>J</given-names></name></person-group> (<year>1871</year>) <article-title>A list of the reptilian accession to the Indian Museum, Calcutta from 1865 to 1870, with a description of some new species.</article-title><source>Journal of the Asiatic Society of Bengal</source><volume>40</volume>: <fpage>12</fpage>–<lpage>39</lpage>.</mixed-citation></ref><ref id="B22"><mixed-citation xmlns:xlink="http://www.w3.org/1999/xlink" xlink:type="simple"><person-group><name name-style="western"><surname>Humtsoe</surname><given-names>LN</given-names></name><name name-style="western"><surname>Bordoloi</surname><given-names>S</given-names></name><name name-style="western"><surname>Ohler</surname><given-names>A</given-names></name><name name-style="western"><surname>Dubois</surname><given-names>A</given-names></name></person-group> (<year>2008</year>) <article-title>Rediscovery of a long known species, <italic><tp:taxon-name><tp:taxon-name-part taxon-name-part-type="genus">Ixalus</tp:taxon-name-part><tp:taxon-name-part taxon-name-part-type="species">lateralis</tp:taxon-name-part></tp:taxon-name></italic> Anderson, 1871.</article-title><source>Zootaxa</source><volume>1921</volume>: <fpage>24</fpage>–<lpage>34</lpage>.</mixed-citation></ref><ref id="B56"><mixed-citation xmlns:xlink="http://www.w3.org/1999/xlink" xlink:type="simple"><person-group><name name-style="western"><surname>Sung</surname><given-names>YH</given-names></name><name name-style="western"><surname>Yang</surname><given-names>JH</given-names></name><name name-style="western"><surname>Wang</surname><given-names>YY</given-names></name></person-group> (<year>2014</year>) <article-title>A new species of <italic><tp:taxon-name><tp:taxon-name-part taxon-name-part-type="genus">Leptolalax</tp:taxon-name-part></tp:taxon-name></italic> (<tp:taxon-name><tp:taxon-name-part taxon-name-part-type="order">Anura</tp:taxon-name-part></tp:taxon-name>: <tp:taxon-name><tp:taxon-name-part taxon-name-part-type="family">Megophryidae</tp:taxon-name-part></tp:taxon-name>) from southern China.</article-title><source>Asian Herpetological Research</source><volume>5</volume>(<issue>2</issue>): <fpage>80</fpage>–<lpage>90</lpage>. <ext-link xlink:type="simple" ext-link-type="doi" xlink:href="10.3724/SP.J.1245.2014.00080">https://doi.org/10.3724/SP.J.1245.2014.00080</ext-link></mixed-citation></ref><ref id="B66"><mixed-citation xmlns:xlink="http://www.w3.org/1999/xlink" xlink:type="simple"><person-group><name name-style="western"><surname>Yuan</surname><given-names>ZY</given-names></name><name name-style="western"><surname>Sun</surname><given-names>RD</given-names></name><name name-style="western"><surname>Chen</surname><given-names>JM</given-names></name><name name-style="western"><surname>Rowley</surname><given-names>JJ</given-names></name><name name-style="western"><surname>Wu</surname><given-names>ZJ</given-names></name><name name-style="western"><surname>Hou</surname><given-names>SB</given-names></name><name name-style="western"><surname>Wang</surname><given-names>SN</given-names></name><name name-style="western"><surname>Che</surname><given-names>J</given-names></name></person-group> (<year>2017</year>) <article-title>A new species of the genus <italic><tp:taxon-name><tp:taxon-name-part taxon-name-part-type="genus">Leptolalax</tp:taxon-name-part></tp:taxon-name></italic> (<tp:taxon-name><tp:taxon-name-part taxon-name-part-type="order">Anura</tp:taxon-name-part></tp:taxon-name>: <tp:taxon-name><tp:taxon-name-part taxon-name-part-type="family">Megophryidae</tp:taxon-name-part></tp:taxon-name>) from Guangxi, China.</article-title><source>Zootaxa</source><volume>4300</volume>: <fpage>551</fpage>–<lpage>570</lpage>. <ext-link xlink:type="simple" ext-link-type="doi" xlink:href="10.11646/zootaxa.4300.4.5">https://doi.org/10.11646/zootaxa.4300.4.5</ext-link></mixed-citation></ref><ref id="B36"><mixed-citation xmlns:xlink="http://www.w3.org/1999/xlink" xlink:type="simple"><person-group><name name-style="western"><surname>Matsui</surname><given-names>M</given-names></name><name name-style="western"><surname>Zainudin</surname><given-names>R</given-names></name><name name-style="western"><surname>Nishikawa</surname><given-names>K</given-names></name></person-group> (<year>2014b</year>) <article-title>A New Species of <italic><tp:taxon-name><tp:taxon-name-part taxon-name-part-type="genus">Leptolalax</tp:taxon-name-part></tp:taxon-name></italic> from Sarawak, Western Borneo (<tp:taxon-name><tp:taxon-name-part taxon-name-part-type="order">Anura</tp:taxon-name-part></tp:taxon-name>: <tp:taxon-name><tp:taxon-name-part taxon-name-part-type="family">Megophryidae</tp:taxon-name-part></tp:taxon-name>).</article-title><source>Zoological Science</source><volume>31</volume>(<issue>11</issue>): <fpage>773</fpage>–<lpage>779</lpage>. <ext-link xlink:type="simple" ext-link-type="doi" xlink:href="10.2108/zs140137">https://doi.org/10.2108/zs140137</ext-link></mixed-citation></ref><ref id="B23"><mixed-citation xmlns:xlink="http://www.w3.org/1999/xlink" xlink:type="simple"><person-group><name name-style="western"><surname>Inger</surname><given-names>RF</given-names></name><name name-style="western"><surname>Lakim</surname><given-names>M</given-names></name><name name-style="western"><surname>Biun</surname><given-names>A</given-names></name><name name-style="western"><surname>Yambun</surname><given-names>P</given-names></name></person-group> (<year>1997</year>) <article-title>A new species of <italic><tp:taxon-name><tp:taxon-name-part taxon-name-part-type="genus">Leptolalax</tp:taxon-name-part></tp:taxon-name></italic> (<tp:taxon-name><tp:taxon-name-part taxon-name-part-type="order">Anura</tp:taxon-name-part></tp:taxon-name>: <tp:taxon-name><tp:taxon-name-part taxon-name-part-type="family">Megophryidae</tp:taxon-name-part></tp:taxon-name>) from Borneo.</article-title><source>Asiatic Herpetological Research</source><volume>7</volume>: <fpage>48</fpage>–<lpage>50</lpage>. <ext-link xlink:type="simple" ext-link-type="doi" xlink:href="10.5962/bhl.part.18855">https://doi.org/10.5962/bhl.part.18855</ext-link></mixed-citation></ref><ref id="B48"><mixed-citation xmlns:xlink="http://www.w3.org/1999/xlink" xlink:type="simple"><person-group><name name-style="western"><surname>Rowley</surname><given-names>JJ</given-names></name><name name-style="western"><surname>Stuart</surname><given-names>BL</given-names></name><name name-style="western"><surname>Neang</surname><given-names>T</given-names></name><name name-style="western"><surname>Emmett</surname><given-names>DA</given-names></name></person-group> (<year>2010b</year>) <article-title>A new species of <italic><tp:taxon-name><tp:taxon-name-part taxon-name-part-type="genus">Leptolalax</tp:taxon-name-part></tp:taxon-name></italic> (<tp:taxon-name><tp:taxon-name-part taxon-name-part-type="order">Anura</tp:taxon-name-part></tp:taxon-name>: <tp:taxon-name><tp:taxon-name-part taxon-name-part-type="family">Megophryidae</tp:taxon-name-part></tp:taxon-name>) from northeastern Cambodia.</article-title><source>Zootaxa</source><volume>2567</volume>: <fpage>57</fpage>–<lpage>68</lpage>.</mixed-citation></ref><ref id="B57"><mixed-citation xmlns:xlink="http://www.w3.org/1999/xlink" xlink:type="simple"><person-group><name name-style="western"><surname>Taylor</surname><given-names>EH</given-names></name></person-group> (<year>1962</year>) <article-title>The amphibian fauna of Thailand.</article-title><source>University of Kansas Science Bulletin</source><volume>43</volume>: <fpage>265</fpage>–<lpage>599</lpage>. <ext-link xlink:type="simple" ext-link-type="doi" xlink:href="10.5962/bhl.part.13347">https://doi.org/10.5962/bhl.part.13347</ext-link></mixed-citation></ref><ref id="B27"><mixed-citation xmlns:xlink="http://www.w3.org/1999/xlink" xlink:type="simple"><person-group><name name-style="western"><surname>Lathrop</surname><given-names>A</given-names></name><name name-style="western"><surname>Murphy</surname><given-names>RW</given-names></name><name name-style="western"><surname>Orlov</surname><given-names>N</given-names></name><name name-style="western"><surname>Ho</surname><given-names>CT</given-names></name></person-group> (<year>1998</year>) <article-title>Two new species of <italic><tp:taxon-name><tp:taxon-name-part taxon-name-part-type="genus">Leptolalax</tp:taxon-name-part></tp:taxon-name></italic> (<tp:taxon-name><tp:taxon-name-part taxon-name-part-type="order">Anura</tp:taxon-name-part></tp:taxon-name>: <tp:taxon-name><tp:taxon-name-part taxon-name-part-type="family">Megophryidae</tp:taxon-name-part></tp:taxon-name>) from northern Vietnam.</article-title><source><tp:taxon-name><tp:taxon-name-part taxon-name-part-type="class">Amphibia</tp:taxon-name-part></tp:taxon-name>-<tp:taxon-name><tp:taxon-name-part taxon-name-part-type="class">Reptilia</tp:taxon-name-part></tp:taxon-name></source><volume>19</volume>: <fpage>253</fpage>–<lpage>267</lpage>. <ext-link xlink:type="simple" ext-link-type="doi" xlink:href="10.1163/156853898X00160">https://doi.org/10.1163/156853898X00160</ext-link></mixed-citation></ref><ref id="B37"><mixed-citation xmlns:xlink="http://www.w3.org/1999/xlink" xlink:type="simple"><person-group><name name-style="western"><surname>Mathew</surname><given-names>R</given-names></name><name name-style="western"><surname>Sen</surname><given-names>N</given-names></name></person-group> (<year>2010</year> “2009”) <article-title>Description of a new species of <italic><tp:taxon-name><tp:taxon-name-part taxon-name-part-type="genus">Leptobrachium</tp:taxon-name-part></tp:taxon-name></italic> Tschudi, 1838 (<tp:taxon-name><tp:taxon-name-part taxon-name-part-type="class">Amphibia</tp:taxon-name-part></tp:taxon-name>: <tp:taxon-name><tp:taxon-name-part taxon-name-part-type="order">Anura</tp:taxon-name-part></tp:taxon-name>: <tp:taxon-name><tp:taxon-name-part taxon-name-part-type="family">Megophryidae</tp:taxon-name-part></tp:taxon-name>) from Meghalaya, India</article-title>. <source>Records of the Zoological Survey of India</source><volume>109</volume>: <fpage>91</fpage>–<lpage>108</lpage>.</mixed-citation></ref><ref id="B2"><mixed-citation xmlns:xlink="http://www.w3.org/1999/xlink" xlink:type="simple"><person-group><name name-style="western"><surname>Boulenger</surname><given-names>GA</given-names></name></person-group> (<year>1893</year>) <article-title>Concluding report on the reptiles and batrachians obtained in Burma by Signor <tp:taxon-name><tp:taxon-name-part taxon-name-part-type="genus">L.</tp:taxon-name-part></tp:taxon-name> Fea dealing with the collection made in Pegu and the Karin Hills in 1887–88.</article-title><source>Annali del Museo Civico di Storia Naturale di Genova</source><volume>13</volume>: <fpage>304</fpage>–<lpage>347</lpage>.</mixed-citation></ref><ref id="B44"><mixed-citation xmlns:xlink="http://www.w3.org/1999/xlink" xlink:type="simple"><person-group><name name-style="western"><surname>Rowley</surname><given-names>JJ</given-names></name><name name-style="western"><surname>Dau</surname><given-names>VQ</given-names></name><name name-style="western"><surname>Hoang</surname><given-names>HD</given-names></name><name name-style="western"><surname>Le</surname><given-names>DTT</given-names></name><name name-style="western"><surname>Cutajar</surname><given-names>TP</given-names></name><name name-style="western"><surname>Nguyen</surname><given-names>TT</given-names></name></person-group> (<year>2017</year>) <article-title>A new species of <italic><tp:taxon-name><tp:taxon-name-part taxon-name-part-type="genus">Leptolalax</tp:taxon-name-part></tp:taxon-name></italic> (<tp:taxon-name><tp:taxon-name-part taxon-name-part-type="order">Anura</tp:taxon-name-part></tp:taxon-name>: <tp:taxon-name><tp:taxon-name-part taxon-name-part-type="family">Megophryidae</tp:taxon-name-part></tp:taxon-name>) from northern Vietnam.</article-title><source>Zootaxa</source><volume>4243</volume>: <fpage>544</fpage>–<lpage>564</lpage>. <ext-link xlink:type="simple" ext-link-type="doi" xlink:href="10.11646/zootaxa.4243.3.7">https://doi.org/10.11646/zootaxa.4243.3.7</ext-link></mixed-citation></ref><ref id="B29"><mixed-citation xmlns:xlink="http://www.w3.org/1999/xlink" xlink:type="simple"><person-group><name name-style="western"><surname>Malkmus</surname><given-names>R</given-names></name></person-group> (<year>1992</year>) <article-title><italic><tp:taxon-name><tp:taxon-name-part taxon-name-part-type="genus">Leptolalax</tp:taxon-name-part><tp:taxon-name-part taxon-name-part-type="species">pictus</tp:taxon-name-part></tp:taxon-name></italic> sp.n. (<tp:taxon-name><tp:taxon-name-part taxon-name-part-type="order">Anura</tp:taxon-name-part></tp:taxon-name>: <tp:taxon-name><tp:taxon-name-part taxon-name-part-type="family">Pelobatidae</tp:taxon-name-part></tp:taxon-name>) vom Mount Kinabalu/Nord-Borneo.</article-title><source><tp:taxon-name><tp:taxon-name-part taxon-name-part-type="suborder">Sauria</tp:taxon-name-part></tp:taxon-name></source><volume>14</volume>: <fpage>3</fpage>–<lpage>6</lpage>.</mixed-citation></ref><ref id="B8"><mixed-citation xmlns:xlink="http://www.w3.org/1999/xlink" xlink:type="simple"><person-group><name name-style="western"><surname>Dehling</surname><given-names>JM</given-names></name></person-group> (<year>2012a</year>) <article-title>Eine neue Art der Gattung <italic><tp:taxon-name><tp:taxon-name-part taxon-name-part-type="genus">Leptolalax</tp:taxon-name-part></tp:taxon-name></italic> (<tp:taxon-name><tp:taxon-name-part taxon-name-part-type="order">Anura</tp:taxon-name-part></tp:taxon-name>: <tp:taxon-name><tp:taxon-name-part taxon-name-part-type="family">Megophryidae</tp:taxon-name-part></tp:taxon-name>) vom Gunung Benom, Westmalaysia/A new species of the genus <italic><tp:taxon-name><tp:taxon-name-part taxon-name-part-type="genus">Leptolalax</tp:taxon-name-part></tp:taxon-name></italic> (<tp:taxon-name><tp:taxon-name-part taxon-name-part-type="order">Anura</tp:taxon-name-part></tp:taxon-name>: <tp:taxon-name><tp:taxon-name-part taxon-name-part-type="family">Megophryidae</tp:taxon-name-part></tp:taxon-name>) from Gunung Benom, Peninsular Malaysia.</article-title><source><tp:taxon-name><tp:taxon-name-part taxon-name-part-type="suborder">Sauria</tp:taxon-name-part></tp:taxon-name></source><volume>34</volume>: <fpage>9</fpage>–<lpage>21</lpage>.</mixed-citation></ref><ref id="B38"><mixed-citation xmlns:xlink="http://www.w3.org/1999/xlink" xlink:type="simple"><person-group><name name-style="western"><surname>Ohler</surname><given-names>A</given-names></name><name name-style="western"><surname>Marquis</surname><given-names>O</given-names></name><name name-style="western"><surname>Swan</surname><given-names>S</given-names></name><name name-style="western"><surname>Grosjean</surname><given-names>S</given-names></name></person-group> (<year>2000</year>) Amphibian biodiversity of Hoang Lien Nature Reserve (Lao Cai Province, northern Vietnam) with description of two new species. Herpetozoa 13(1/2): 71–87.</mixed-citation></ref><ref id="B65"><mixed-citation xmlns:xlink="http://www.w3.org/1999/xlink" xlink:type="simple"><person-group><name name-style="western"><surname>Yang</surname><given-names>JH</given-names></name><name name-style="western"><surname>Zeng</surname><given-names>ZC</given-names></name><name name-style="western"><surname>Wang</surname><given-names>YY</given-names></name></person-group> (<year>2018</year>) Description of two new sympatric species of the genus <italic><tp:taxon-name><tp:taxon-name-part taxon-name-part-type="genus">Leptolalax</tp:taxon-name-part></tp:taxon-name></italic> (<tp:taxon-name><tp:taxon-name-part taxon-name-part-type="order">Anura</tp:taxon-name-part></tp:taxon-name>: <tp:taxon-name><tp:taxon-name-part taxon-name-part-type="family">Megophryidae</tp:taxon-name-part></tp:taxon-name>) from western Yunnan of China. PeerJ 6(e4586): 1–32. <ext-link xlink:type="simple" ext-link-type="doi" xlink:href="10.7717/peerj.4586">https://doi.org/10.7717/peerj.4586</ext-link></mixed-citation></ref><ref id="B40"><mixed-citation xmlns:xlink="http://www.w3.org/1999/xlink" xlink:type="simple"><person-group><name name-style="western"><surname>Poyarkov</surname><given-names>NJ</given-names></name><name name-style="western"><surname>Rowley</surname><given-names>JJ</given-names></name><name name-style="western"><surname>Gogoleva</surname><given-names>SI</given-names></name><name name-style="western"><surname>Vassilieva</surname><given-names>AB</given-names></name><name name-style="western"><surname>Galoyan</surname><given-names>EA</given-names></name><name name-style="western"><surname>Orlov</surname><given-names>NL</given-names></name></person-group> (<year>2015</year>) <article-title>A new species of <italic><tp:taxon-name><tp:taxon-name-part taxon-name-part-type="genus">Leptolalax</tp:taxon-name-part></tp:taxon-name></italic> (<tp:taxon-name><tp:taxon-name-part taxon-name-part-type="order">Anura</tp:taxon-name-part></tp:taxon-name>: <tp:taxon-name><tp:taxon-name-part taxon-name-part-type="family">Megophryidae</tp:taxon-name-part></tp:taxon-name>) from the western Langbian Plateau, southern Vietnam.</article-title><source>Zootaxa</source><volume>3931</volume>(<issue>2</issue>): <fpage>221</fpage>–<lpage>252</lpage>. <ext-link xlink:type="simple" ext-link-type="doi" xlink:href="10.11646/zootaxa.3931.2.3">https://doi.org/10.11646/zootaxa.3931.2.3</ext-link></mixed-citation></ref><ref id="B60"><mixed-citation xmlns:xlink="http://www.w3.org/1999/xlink" xlink:type="simple"><person-group><name name-style="western"><surname>Nguyen</surname><given-names>LT</given-names></name><name name-style="western"><surname>Poyarkov</surname><given-names>NJ</given-names></name><name name-style="western"><surname>Le</surname><given-names>DT</given-names></name><name name-style="western"><surname>Vo</surname><given-names>BD</given-names></name><name name-style="western"><surname>Phan</surname><given-names>HT</given-names></name><name name-style="western"><surname>Duong</surname><given-names>TV</given-names></name><name name-style="western"><surname>Murphy</surname><given-names>RW</given-names></name><name name-style="western"><surname>Nguyen</surname><given-names>SN</given-names></name></person-group> (<year>2018</year>) <article-title>A new species of <italic><tp:taxon-name><tp:taxon-name-part taxon-name-part-type="genus">Leptolalax</tp:taxon-name-part></tp:taxon-name></italic> (<tp:taxon-name><tp:taxon-name-part taxon-name-part-type="order">Anura</tp:taxon-name-part></tp:taxon-name>: <tp:taxon-name><tp:taxon-name-part taxon-name-part-type="family">Megophryidae</tp:taxon-name-part></tp:taxon-name>) from Son Tra Peninsula, central Vietnam.</article-title><source>Zootaxa</source><volume>4388</volume>: <fpage>1</fpage>–<lpage>21</lpage>. <ext-link xlink:type="simple" ext-link-type="doi" xlink:href="10.11646/zootaxa.4388.1.1">https://doi.org/10.11646/zootaxa.4388.1.1</ext-link></mixed-citation></ref><ref id="B35"><mixed-citation xmlns:xlink="http://www.w3.org/1999/xlink" xlink:type="simple"><person-group><name name-style="western"><surname>Matsui</surname><given-names>M</given-names></name><name name-style="western"><surname>Nishikawa</surname><given-names>K</given-names></name><name name-style="western"><surname>Yambun</surname><given-names>P</given-names></name></person-group> (<year>2014a</year>) <article-title>A new <italic><tp:taxon-name><tp:taxon-name-part taxon-name-part-type="genus">Leptolalax</tp:taxon-name-part></tp:taxon-name></italic> from the mountains of Sabah, Borneo (<tp:taxon-name><tp:taxon-name-part taxon-name-part-type="class">Amphibia</tp:taxon-name-part></tp:taxon-name>, <tp:taxon-name><tp:taxon-name-part taxon-name-part-type="order">Anura</tp:taxon-name-part></tp:taxon-name>, <tp:taxon-name><tp:taxon-name-part taxon-name-part-type="family">Megophryidae</tp:taxon-name-part></tp:taxon-name>).</article-title><source>Zootaxa</source><volume>3753</volume>(<issue>3</issue>): <fpage>440</fpage>–<lpage>452</lpage>. <ext-link xlink:type="simple" ext-link-type="doi" xlink:href="10.11646/zootaxa.3753.5.3">https://doi.org/10.11646/zootaxa.3753.5.3</ext-link></mixed-citation></ref><ref id="B53"><mixed-citation xmlns:xlink="http://www.w3.org/1999/xlink" xlink:type="simple"><person-group><name name-style="western"><surname>Sengupta</surname><given-names>S</given-names></name><name name-style="western"><surname>Sailo</surname><given-names>S</given-names></name><name name-style="western"><surname>Lalremsanga</surname><given-names>HT</given-names></name><name name-style="western"><surname>Das</surname><given-names>A</given-names></name><name name-style="western"><surname>Das</surname><given-names>I</given-names></name></person-group> (<year>2010</year>) <article-title>A new species of <italic><tp:taxon-name><tp:taxon-name-part taxon-name-part-type="genus">Leptolalax</tp:taxon-name-part></tp:taxon-name></italic> (<tp:taxon-name><tp:taxon-name-part taxon-name-part-type="order">Anura</tp:taxon-name-part></tp:taxon-name>: <tp:taxon-name><tp:taxon-name-part taxon-name-part-type="family">Megophryidae</tp:taxon-name-part></tp:taxon-name>) from Mizoram, north-eastern India.</article-title><source>Zootaxa</source><volume>2406</volume>: <fpage>56</fpage>–<lpage>68</lpage>.</mixed-citation></ref><ref id="B63"><mixed-citation xmlns:xlink="http://www.w3.org/1999/xlink" xlink:type="simple"><person-group><name name-style="western"><surname>Yang</surname><given-names>JH</given-names></name><name name-style="western"><surname>Wang</surname><given-names>YY</given-names></name><name name-style="western"><surname>Chen</surname><given-names>GL</given-names></name><name name-style="western"><surname>Rao</surname><given-names>DQ</given-names></name></person-group> (<year>2016</year>) <article-title>A new species of the genus <italic><tp:taxon-name><tp:taxon-name-part taxon-name-part-type="genus">Leptolalax</tp:taxon-name-part></tp:taxon-name></italic> (<tp:taxon-name><tp:taxon-name-part taxon-name-part-type="order">Anura</tp:taxon-name-part></tp:taxon-name>: <tp:taxon-name><tp:taxon-name-part taxon-name-part-type="family">Megophryidae</tp:taxon-name-part></tp:taxon-name>) from Mt. Gaoligongshan of western Yunnan Province, China.</article-title><source>Zootaxa</source><volume>4088</volume>: <fpage>379</fpage>–<lpage>394</lpage>. <ext-link xlink:type="simple" ext-link-type="doi" xlink:href="10.11646/zootaxa.4088.3.4">https://doi.org/10.11646/zootaxa.4088.3.4</ext-link></mixed-citation></ref><ref id="B24"><mixed-citation xmlns:xlink="http://www.w3.org/1999/xlink" xlink:type="simple"><person-group><name name-style="western"><surname>Inger</surname><given-names>RF</given-names></name><name name-style="western"><surname>Orlov</surname><given-names>N</given-names></name><name name-style="western"><surname>Darevsky</surname><given-names>I</given-names></name></person-group> (<year>1999</year>) <article-title>Frogs of Vietnam: a report on new collections.</article-title><source>Fieldiana Zoology</source><volume>92</volume>: <fpage>1</fpage>–<lpage>46</lpage>.</mixed-citation></ref><ref id="B26"><mixed-citation xmlns:xlink="http://www.w3.org/1999/xlink" xlink:type="simple"><person-group><name name-style="western"><surname>Jiang</surname><given-names>K</given-names></name><name name-style="western"><surname>Yan</surname><given-names>F</given-names></name><name name-style="western"><surname>Suwannapoom</surname><given-names>C</given-names></name><name name-style="western"><surname>Chomdej</surname><given-names>S</given-names></name><name name-style="western"><surname>Che</surname><given-names>J</given-names></name></person-group> (<year>2013</year>) <article-title>A new species of the genus <italic><tp:taxon-name><tp:taxon-name-part taxon-name-part-type="genus">Leptolalax</tp:taxon-name-part></tp:taxon-name></italic> (<tp:taxon-name><tp:taxon-name-part taxon-name-part-type="order">Anura</tp:taxon-name-part></tp:taxon-name>: <tp:taxon-name><tp:taxon-name-part taxon-name-part-type="family">Megophryidae</tp:taxon-name-part></tp:taxon-name>) from northern Thailand.</article-title><source>Asian Herpetological Research</source><volume>4</volume>(<issue>2</issue>): <fpage>100</fpage>–<lpage>108</lpage>. <ext-link xlink:type="simple" ext-link-type="doi" xlink:href="10.3724/SP.J.1245.2013.00100">https://doi.org/10.3724/SP.J.1245.2013.00100</ext-link></mixed-citation></ref></ref-list></tp:taxon-treatment>
